# Supplementary material for: Causality between thyroid disease and psoriasis: Bidirectional Mendelian randomization analysis
Source: Medicine (Baltimore). 2025 Sep 5;104(36):e43426. doi: 10.1097/MD.0000000000043426 (PMC12419343; doi:10.1097/MD.0000000000043426)
Supplement: Supplementary file 2 [file medi-104-e43426-s002.xlsx]

## Sheet: 1
SNP	exposure	outcome	effect_allele.exposure	other_allele.exposure	effect_allele.outcome	other_allele.outcome	beta.exposure	se.exposure	pval.exposure	beta.outcome	eaf.exposure	eaf.outcome	se.outcome	pval.outcome
rs12653520	PV	Hypothyroidism	T	C	T	C	-0.348533	0.0535002	7.28786e-11	0.0144	0.434659	0.461691	0.01	0.1497
rs17188113	PV	Hypothyroidism	G	T	G	T	-0.367483	0.0669689	4.07962e-08	-0.0016	0.171576	0.226884	0.0135	0.9056
rs28895006	PV	Hypothyroidism	G	C	G	C	0.980056	0.0610049	4.47404e-58	-0.0162	0.287776	0.109269	0.0152	0.285
rs3115628	PV	Hypothyroidism	T	C	T	C	0.389956	0.0548869	1.20559e-12	-0.0235	0.684831	0.699147	0.0109	0.0308802
rs33980500	PV	Hypothyroidism	T	C	T	C	0.533517	0.087912	1.28899e-09	0.0124	0.119284	0.0580727	0.0194	0.5241
rs6968055	PV	Hypothyroidism	A	T	A	T	0.308045	0.0551791	2.36903e-08	-0.0128	0.395694	0.268953	0.0109	0.2371
rs12653520	PV	FT4	T	C	T	C	-0.348533	0.0535002	7.28786e-11	0.0013	0.434659	0.3997	0.0078	0.8718
rs33980500	PV	FT4	T	C	T	C	0.533517	0.087912	1.28899e-09	0.0095	0.119284	0.08196	0.0127	0.4523
rs6968055	PV	FT4	A	T	A	T	0.308045	0.0551791	2.36903e-08	-0.0059	0.395694	0.3123	0.0071	0.4047
rs12653520	PV	Graves	T	C	T	C	-0.348533	0.0535002	7.28786e-11	-0.0507	0.434659	0.468589	0.0228	0.0259902
rs17188113	PV	Graves	G	T	G	T	-0.367483	0.0669689	4.07962e-08	-0.0293	0.171576	0.229987	0.0248	0.236
rs3115628	PV	Graves	T	C	T	C	0.389956	0.0548869	1.20559e-12	0.0744	0.684831	0.689441	0.0259	0.00400101
rs33980500	PV	Graves	T	C	T	C	0.533517	0.087912	1.28899e-09	0.0235	0.119284	0.0590409	0.0548	0.667699
rs6968055	PV	Graves	A	T	A	T	0.308045	0.0551791	2.36903e-08	-0.0026	0.395694	0.273002	0.0261	0.9196
rs12653520	PV	HT	T	C	T	C	-0.348533	0.0535002	7.28786e-11	0.0075	0.434659	0.462013	0.0167	0.6528
rs28895006	PV	HT	G	C	G	C	0.980056	0.0610049	4.47404e-58	0.0078	0.287776	0.108989	0.0253	0.7587
rs33980500	PV	HT	T	C	T	C	0.533517	0.087912	1.28899e-09	0.035	0.119284	0.0577007	0.0326	0.2833
rs6968055	PV	HT	A	T	A	T	0.308045	0.0551791	2.36903e-08	0.012	0.395694	0.268399	0.0178	0.5006
rs12653520	PV	hyperthyroidism	T	C	T	C	-0.348533	0.0535002	7.28786e-11	-0.0113	0.434659	0.468516	0.0219	0.604301
rs17188113	PV	hyperthyroidism	G	T	G	T	-0.367483	0.0669689	4.07962e-08	-0.0349	0.171576	0.22941	0.0274	0.2028
rs3115628	PV	hyperthyroidism	T	C	T	C	0.389956	0.0548869	1.20559e-12	0.0127	0.684831	0.689005	0.0241	0.5995
rs33980500	PV	hyperthyroidism	T	C	T	C	0.533517	0.087912	1.28899e-09	0.0766	0.119284	0.059212	0.0445	0.0853002
rs6968055	PV	hyperthyroidism	A	T	A	T	0.308045	0.0551791	2.36903e-08	-0.0052	0.395694	0.273351	0.024	0.8299
rs12653520	PV	TSH	T	C	T	C	-0.348533	0.0535002	7.28786e-11	0.0002	0.434659	0.3997	0.0073	0.976
rs33980500	PV	TSH	T	C	T	C	0.533517	0.087912	1.28899e-09	-0.0241	0.119284	0.08196	0.0118	0.04176
rs6968055	PV	TSH	A	T	A	T	0.308045	0.0551791	2.36903e-08	-0.0074	0.395694	0.3123	0.0068	0.2778
rs10208309	PV	Graves' disease	G	C	G	C	0.144538	0.0214275	1.52581e-11	-0.0253	0.273356	0.168104	0.0397	0.5247
rs1082428	PV	Graves' disease	G	C	G	C	-0.129455	0.0195251	3.35274e-11	-0.0317	0.626754	0.74669	0.032	0.3215
rs11249215	PV	Graves' disease	A	G	A	G	0.126988	0.0188958	1.81176e-11	-0.0146	0.567774	0.480914	0.0219	0.504001
rs12064698	PV	Graves' disease	C	T	C	T	0.126931	0.0215164	3.6514e-09	0.0006	0.269639	0.359792	0.0249	0.9819
rs1265108	PV	Graves' disease	T	C	T	C	-0.201695	0.0188798	1.22152e-26	0.2454	0.417545	0.422595	0.0233	6.34746e-26
rs139298380	PV	Graves' disease	A	G	A	G	0.41448	0.0507459	3.14196e-16	-0.113	0.0407628	0.0261786	0.101	0.2632
rs141439735	PV	Graves' disease	A	C	A	C	0.460921	0.0751781	8.72971e-10	-0.1474	0.0184792	0.016646	0.1548	0.3409
rs144651842	PV	Graves' disease	A	G	A	G	0.194484	0.0336116	7.19863e-09	0.0628	0.0920506	0.0689278	0.046	0.1728
rs1736993	PV	Graves' disease	A	G	A	G	0.199069	0.0189668	9.0469e-26	-0.1945	0.430681	0.3107	0.0568	0.000616396
rs1811198	PV	Graves' disease	T	G	T	G	0.705911	0.0237962	2.18273e-193	-0.0773	0.218837	0.112641	0.0383	0.0435101
rs181316459	PV	Graves' disease	C	G	C	G	0.35512	0.0407904	3.14847e-18	-0.0126	0.0648867	0.358845	0.03	0.6732
rs2021511	PV	Graves' disease	T	C	T	C	-0.130647	0.0217668	1.94774e-09	-0.0341	0.240772	0.224206	0.0311	0.2732
rs28998802	PV	Graves' disease	A	G	A	G	0.174228	0.0234665	1.13162e-13	-0.0047	0.21114	0.112375	0.0456	0.9178
rs33980500	PV	Graves' disease	T	C	T	C	0.256557	0.0336642	2.51652e-14	0.0235	0.0916261	0.0590409	0.0548	0.667699
rs34536443	PV	Graves' disease	C	G	C	G	-0.384768	0.0615812	4.15394e-10	-0.2585	0.0211059	0.0424913	0.0955	0.00678406
rs35989721	PV	Graves' disease	C	T	C	T	0.411284	0.0274498	9.46891e-51	-0.2208	0.149059	0.0634185	0.066	0.000816
rs60600003	PV	Graves' disease	G	T	G	T	0.179414	0.0295939	1.33999e-09	0.0476	0.119621	0.10082	0.0586	0.4166
rs636987	PV	Graves' disease	C	A	C	A	-0.112333	0.019222	5.09765e-09	-0.0252	0.5916	0.603976	0.0261	0.3351
rs653169	PV	Graves' disease	G	A	G	A	-0.103899	0.0190133	4.64066e-08	0.002	0.547065	0.679444	0.0238	0.9341
rs6556423	PV	Graves' disease	T	C	T	C	-0.234098	0.0191046	1.60879e-34	-0.0186	0.58609	0.692165	0.0243	0.4459
rs696	PV	Graves' disease	T	C	T	C	-0.137385	0.0194481	1.61585e-12	-0.0023	0.35683	0.353174	0.023	0.9219
rs74817271	PV	Graves' disease	A	G	A	G	0.288284	0.0330514	2.72584e-18	0.0343	0.0969357	0.0724258	0.0378	0.3641
rs78456138	PV	Graves' disease	T	C	T	C	-0.416202	0.0757337	3.89386e-08	-0.1955	0.0135025	0.0236618	0.1208	0.1057
rs847	PV	Graves' disease	C	T	C	T	0.146268	0.0198773	1.85909e-13	0.005	0.667456	0.751311	0.0237	0.8316
rs10208309	PV	Hashimoto thyroiditis	G	C	G	C	0.144538	0.0214275	1.52581e-11	0.0114	0.273356	0.160187	0.0198	0.564901
rs1082428	PV	Hashimoto thyroiditis	G	C	G	C	-0.129455	0.0195251	3.35274e-11	-0.0094	0.626754	0.755917	0.0177	0.593401
rs11249215	PV	Hashimoto thyroiditis	A	G	A	G	0.126988	0.0188958	1.81176e-11	-0.0025	0.567774	0.474481	0.0163	0.8784
rs12064698	PV	Hashimoto thyroiditis	C	T	C	T	0.126931	0.0215164	3.6514e-09	-0.0251	0.269639	0.370485	0.019	0.185
rs1265108	PV	Hashimoto thyroiditis	T	C	T	C	-0.201695	0.0188798	1.22152e-26	-0.0252	0.417545	0.415765	0.0191	0.1866
rs139298380	PV	Hashimoto thyroiditis	A	G	A	G	0.41448	0.0507459	3.14196e-16	-0.0419	0.0407628	0.0261874	0.0523	0.4233
rs141439735	PV	Hashimoto thyroiditis	A	C	A	C	0.460921	0.0751781	8.72971e-10	0.0987	0.0184792	0.0175032	0.0781	0.2064
rs144651842	PV	Hashimoto thyroiditis	A	G	A	G	0.194484	0.0336116	7.19863e-09	0.0376	0.0920506	0.0667285	0.031	0.2254
rs1736993	PV	Hashimoto thyroiditis	A	G	A	G	0.199069	0.0189668	9.0469e-26	-0.0744	0.430681	0.3073	0.0237	0.00169399
rs1811198	PV	Hashimoto thyroiditis	T	G	T	G	0.705911	0.0237962	2.18273e-193	0.0072	0.218837	0.111796	0.0253	0.7756
rs2021511	PV	Hashimoto thyroiditis	T	C	T	C	-0.130647	0.0217668	1.94774e-09	-0.0336	0.240772	0.219866	0.0189	0.0753703
rs28998802	PV	Hashimoto thyroiditis	A	G	A	G	0.174228	0.0234665	1.13162e-13	-0.0046	0.21114	0.104752	0.0221	0.8352
rs33980500	PV	Hashimoto thyroiditis	T	C	T	C	0.256557	0.0336642	2.51652e-14	0.035	0.0916261	0.0577007	0.0326	0.2833
rs34536443	PV	Hashimoto thyroiditis	C	G	C	G	-0.384768	0.0615812	4.15394e-10	-0.2546	0.0211059	0.0440111	0.0494	2.47098e-07
rs35989721	PV	Hashimoto thyroiditis	C	T	C	T	0.411284	0.0274498	9.46891e-51	-0.1487	0.149059	0.056176	0.0295	4.81404e-07
rs60600003	PV	Hashimoto thyroiditis	G	T	G	T	0.179414	0.0295939	1.33999e-09	0.0321	0.119621	0.100916	0.028	0.2506
rs636987	PV	Hashimoto thyroiditis	C	A	C	A	-0.112333	0.019222	5.09765e-09	-0.0216	0.5916	0.601586	0.0171	0.208
rs653169	PV	Hashimoto thyroiditis	G	A	G	A	-0.103899	0.0190133	4.64066e-08	0.0091	0.547065	0.691751	0.0167	0.5866
rs6556423	PV	Hashimoto thyroiditis	T	C	T	C	-0.234098	0.0191046	1.60879e-34	0.0275	0.58609	0.697136	0.0172	0.1095
rs696	PV	Hashimoto thyroiditis	T	C	T	C	-0.137385	0.0194481	1.61585e-12	-0.0051	0.35683	0.348921	0.0168	0.7604
rs74817271	PV	Hashimoto thyroiditis	A	G	A	G	0.288284	0.0330514	2.72584e-18	0.0147	0.0969357	0.0723887	0.0312	0.638
rs78456138	PV	Hashimoto thyroiditis	T	C	T	C	-0.416202	0.0757337	3.89386e-08	-0.2252	0.0135025	0.024131	0.0597	0.000160702
rs847	PV	Hashimoto thyroiditis	C	T	C	T	0.146268	0.0198773	1.85909e-13	-0.0223	0.667456	0.764492	0.0172	0.1943
rs115174302	PsA	Hypothyroidism	T	C	T	C	0.350873	0.0395999	7.96893e-19	-0.0481	0.125825	0.0651687	0.0288	0.0948702
rs144651842	PsA	Hypothyroidism	A	G	A	G	0.265996	0.0442449	1.83362e-09	0.0407	0.0977604	0.0664563	0.0301	0.1754
rs2523560	PsA	Hypothyroidism	T	C	T	C	-0.257614	0.0249959	6.60237e-25	0.0251	0.445126	0.581321	0.0104	0.0154401
rs2546890	PsA	Hypothyroidism	G	A	G	A	-0.228393	0.0259198	1.23481e-18	-0.0051	0.354207	0.511297	0.0099	0.6053
rs28998802	PsA	Hypothyroidism	A	G	A	G	0.209743	0.0312259	1.85524e-11	0.0019	0.217937	0.105606	0.0141	0.8925
rs4921493	PsA	Hypothyroidism	C	T	C	T	-0.182928	0.0274811	2.80414e-11	0.0009	0.283665	0.375008	0.0104	0.9302
rs674451	PsA	Hypothyroidism	C	T	C	T	0.169931	0.0260728	7.14496e-11	-0.028	0.383927	0.245926	0.0107	0.00881901
rs847	PsA	Hypothyroidism	C	T	C	T	0.1858	0.0267149	3.52777e-12	0.0042	0.677124	0.765739	0.0117	0.723
rs8904	PsA	Hypothyroidism	A	G	A	G	-0.169796	0.0261625	8.58223e-11	0.0138	0.348236	0.346496	0.0102	0.1781
rs9265889	PsA	Hypothyroidism	A	T	A	T	0.597866	0.0326914	1.02802e-74	-0.0015	0.209586	0.1138	0.0288	0.9585
rs11085727	PsA	FT4	T	C	T	C	-0.185755	0.0293948	2.62712e-10	-0.0094	0.231561	0.3196	0.0079	0.2324
rs2546890	PsA	FT4	G	A	G	A	-0.228393	0.0259198	1.23481e-18	0.0137	0.354207	0.5659	0.0066	0.03809
rs28998802	PsA	FT4	A	G	A	G	0.209743	0.0312259	1.85524e-11	-0.0241	0.217937	0.08471	0.0097	0.01303
rs4921493	PsA	FT4	C	T	C	T	-0.182928	0.0274811	2.80414e-11	0.0042	0.283665	0.3219	0.0069	0.5457
rs674451	PsA	FT4	C	T	C	T	0.169931	0.0260728	7.14496e-11	0.0034	0.383927	0.3576	0.0069	0.6285
rs847	PsA	FT4	C	T	C	T	0.1858	0.0267149	3.52777e-12	-0.0101	0.677124	0.7537	0.0086	0.2376
rs8904	PsA	FT4	A	G	A	G	-0.169796	0.0261625	8.58223e-11	-0.0026	0.348236	0.424	0.0068	0.7055
rs11085727	PsA	HT	T	C	T	C	-0.185755	0.0293948	2.62712e-10	-0.039	0.231561	0.325127	0.0233	0.0939593
rs115625939	PsA	HT	G	A	G	A	-0.22408	0.0391416	1.03517e-08	-0.0235	0.109025	0.118995	0.031	0.4482
rs144651842	PsA	HT	A	G	A	G	0.265996	0.0442449	1.83362e-09	0.0628	0.0977604	0.0689278	0.046	0.1728
rs181316459	PsA	HT	C	G	C	G	0.377428	0.0540799	2.97098e-12	-0.0126	0.0670581	0.358845	0.03	0.6732
rs2523560	PsA	HT	T	C	T	C	-0.257614	0.0249959	6.60237e-25	-0.0371	0.445126	0.572636	0.0224	0.0977102
rs2546890	PsA	HT	G	A	G	A	-0.228393	0.0259198	1.23481e-18	0.0159	0.354207	0.502506	0.0221	0.472799
rs28998802	PsA	HT	A	G	A	G	0.209743	0.0312259	1.85524e-11	-0.0047	0.217937	0.112375	0.0456	0.9178
rs4921493	PsA	HT	C	T	C	T	-0.182928	0.0274811	2.80414e-11	-0.0158	0.283665	0.370557	0.0223	0.4802
rs674451	PsA	HT	C	T	C	T	0.169931	0.0260728	7.14496e-11	0.0317	0.383927	0.253337	0.032	0.3216
rs847	PsA	HT	C	T	C	T	0.1858	0.0267149	3.52777e-12	0.005	0.677124	0.751311	0.0237	0.8316
rs8904	PsA	HT	A	G	A	G	-0.169796	0.0261625	8.58223e-11	-0.0044	0.348236	0.350337	0.0231	0.8478
rs9265889	PsA	HT	A	T	A	T	0.597866	0.0326914	1.02802e-74	-0.2211	0.209586	0.1136	0.0707	0.00176401
rs11085727	PsA	Graves	T	C	T	C	-0.185755	0.0293948	2.62712e-10	-0.0137	0.231561	0.331751	0.0185	0.4608
rs115174302	PsA	Graves	T	C	T	C	0.350873	0.0395999	7.96893e-19	-0.0504	0.125825	0.0647974	0.0296	0.08831
rs144651842	PsA	Graves	A	G	A	G	0.265996	0.0442449	1.83362e-09	0.0376	0.0977604	0.0667285	0.031	0.2254
rs2523560	PsA	Graves	T	C	T	C	-0.257614	0.0249959	6.60237e-25	0.0084	0.445126	0.580505	0.0179	0.6401
rs2546890	PsA	Graves	G	A	G	A	-0.228393	0.0259198	1.23481e-18	0.0109	0.354207	0.511953	0.0166	0.5128
rs28998802	PsA	Graves	A	G	A	G	0.209743	0.0312259	1.85524e-11	-0.0046	0.217937	0.104752	0.0221	0.8352
rs4921493	PsA	Graves	C	T	C	T	-0.182928	0.0274811	2.80414e-11	0.0109	0.283665	0.375412	0.0174	0.5307
rs674451	PsA	Graves	C	T	C	T	0.169931	0.0260728	7.14496e-11	0.0094	0.383927	0.244124	0.0177	0.5942
rs847	PsA	Graves	C	T	C	T	0.1858	0.0267149	3.52777e-12	-0.0223	0.677124	0.764492	0.0172	0.1943
rs8904	PsA	Graves	A	G	A	G	-0.169796	0.0261625	8.58223e-11	-0.0051	0.348236	0.345849	0.0168	0.7591
rs9265889	PsA	Graves	A	T	A	T	0.597866	0.0326914	1.02802e-74	-0.0015	0.209586	0.1142	0.0288	0.9585
rs11085727	PsA	hyperthyroidism	T	C	T	C	-0.185755	0.0293948	2.62712e-10	-0.0213	0.231561	0.324745	0.0234	0.3633
rs115174302	PsA	hyperthyroidism	T	C	T	C	0.350873	0.0395999	7.96893e-19	0.0433	0.125825	0.0718516	0.0536	0.4197
rs144651842	PsA	hyperthyroidism	A	G	A	G	0.265996	0.0442449	1.83362e-09	0.0368	0.0977604	0.0689423	0.0551	0.5048
rs181316459	PsA	hyperthyroidism	C	G	C	G	0.377428	0.0540799	2.97098e-12	0.0218	0.0670581	0.357133	0.0442	0.6215
rs2523560	PsA	hyperthyroidism	T	C	T	C	-0.257614	0.0249959	6.60237e-25	0.0443	0.445126	0.572901	0.0223	0.0472204
rs2546890	PsA	hyperthyroidism	G	A	G	A	-0.228393	0.0259198	1.23481e-18	0.0008	0.354207	0.502079	0.0215	0.9713
rs28998802	PsA	hyperthyroidism	A	G	A	G	0.209743	0.0312259	1.85524e-11	0.0402	0.217937	0.112813	0.0331	0.225
rs4921493	PsA	hyperthyroidism	C	T	C	T	-0.182928	0.0274811	2.80414e-11	-0.0155	0.283665	0.370319	0.0223	0.4883
rs674451	PsA	hyperthyroidism	C	T	C	T	0.169931	0.0260728	7.14496e-11	0.042	0.383927	0.254182	0.0249	0.0914808
rs847	PsA	hyperthyroidism	C	T	C	T	0.1858	0.0267149	3.52777e-12	0.0062	0.677124	0.751573	0.0244	0.7992
rs8904	PsA	hyperthyroidism	A	G	A	G	-0.169796	0.0261625	8.58223e-11	-0.0037	0.348236	0.35052	0.0223	0.8667
rs9265889	PsA	hyperthyroidism	A	T	A	T	0.597866	0.0326914	1.02802e-74	-0.1726	0.209586	0.1136	0.0614	0.00493799
rs11085727	PsA	TSH	T	C	T	C	-0.185755	0.0293948	2.62712e-10	-0.0143	0.231561	0.3196	0.0073	0.05068
rs2546890	PsA	TSH	G	A	G	A	-0.228393	0.0259198	1.23481e-18	-0.0002	0.354207	0.5659	0.0062	0.9729
rs28998802	PsA	TSH	A	G	A	G	0.209743	0.0312259	1.85524e-11	0.0018	0.217937	0.08471	0.0091	0.8423
rs4921493	PsA	TSH	C	T	C	T	-0.182928	0.0274811	2.80414e-11	-0.0024	0.283665	0.3219	0.0065	0.711
rs674451	PsA	TSH	C	T	C	T	0.169931	0.0260728	7.14496e-11	0.003	0.383927	0.3576	0.0065	0.6456
rs847	PsA	TSH	C	T	C	T	0.1858	0.0267149	3.52777e-12	-0.0011	0.677124	0.7537	0.0079	0.8927
rs8904	PsA	TSH	A	G	A	G	-0.169796	0.0261625	8.58223e-11	-0.0072	0.348236	0.424	0.0064	0.2583
rs10193310	PsO	Hypothyroidism	A	G	A	G	0.126764	0.0170155	9.34114e-14	0.0275	0.271528	0.162054	0.012	0.0218198
rs13153019	PsO	Hypothyroidism	C	T	C	T	0.101863	0.0164997	6.67298e-10	-0.0028	0.293233	0.251309	0.0114	0.8061
rs139298380	PsO	Hypothyroidism	A	G	A	G	0.313294	0.0415338	4.58881e-14	-0.0131	0.0371591	0.0264917	0.0278	0.6386
rs144651842	PsO	Hypothyroidism	A	G	A	G	0.171788	0.0268541	1.58369e-10	0.0407	0.090008	0.0664563	0.0301	0.1754
rs1611704	PsO	Hypothyroidism	T	C	T	C	0.224967	0.0152595	3.4261e-49	-0.0059	0.396993	0.324305	0.0109	0.5884
rs2769979	PsO	Hypothyroidism	C	T	C	T	-0.0957142	0.0151474	2.63542e-10	0.0043	0.582439	0.606583	0.0101	0.669599
rs28998802	PsO	Hypothyroidism	A	G	A	G	0.160654	0.0186763	7.8343e-18	0.0019	0.208872	0.105606	0.0141	0.8925
rs33980500	PsO	Hypothyroidism	T	C	T	C	0.237708	0.0268401	8.26038e-19	0.0124	0.0901311	0.0580727	0.0194	0.5241
rs4713637	PsO	Hypothyroidism	C	G	C	G	0.0981278	0.0157317	4.44386e-10	-0.0007	0.350887	0.277118	0.0115	0.9526
rs62396280	PsO	Hypothyroidism	A	G	A	G	-0.23309	0.0315857	1.58745e-13	-0.0392	0.0547403	0.0690367	0.0201	0.0508604
rs653169	PsO	Hypothyroidism	G	A	G	A	-0.0861892	0.0151004	1.14477e-08	0.0068	0.551572	0.691714	0.0105	0.5193
rs6556423	PsO	Hypothyroidism	T	C	T	C	-0.180408	0.0152621	3.05351e-32	0.0034	0.59915	0.696726	0.0105	0.744399
rs674451	PsO	Hypothyroidism	C	T	C	T	0.128161	0.015488	1.28647e-16	-0.028	0.373312	0.245926	0.0107	0.00881901
rs7542079	PsO	Hypothyroidism	C	T	C	T	0.0950954	0.0150806	2.86655e-10	0.0019	0.583666	0.539504	0.0099	0.8476
rs76741620	PsO	Hypothyroidism	G	A	G	A	0.174314	0.030468	1.0576e-08	0.0405	0.0676594	0.0325699	0.0253	0.1104
rs80174646	PsO	Hypothyroidism	T	G	T	G	-0.227133	0.0382237	2.81197e-09	-0.0034	0.0366993	0.0649242	0.0213	0.8742
rs847	PsO	Hypothyroidism	C	T	C	T	0.126621	0.0157392	8.6278e-16	0.0042	0.662763	0.765739	0.0117	0.723
rs8904	PsO	Hypothyroidism	A	G	A	G	-0.126143	0.0154202	2.82944e-16	0.0138	0.358621	0.346496	0.0102	0.1781
rs9346778	PsO	Hypothyroidism	T	C	T	C	-0.116749	0.0206424	1.55132e-08	0.0249	0.148366	0.19132	0.0131	0.0570506
rs10193310	PsO	FT4	A	G	A	G	0.126764	0.0170155	9.34114e-14	-0.0055	0.271528	0.1589	0.008	0.4871
rs1250566	PsO	FT4	A	G	A	G	-0.088896	0.0153274	6.63911e-09	0.0059	0.385539	0.2505	0.0074	0.4256
rs13153019	PsO	FT4	C	T	C	T	0.101863	0.0164997	6.67298e-10	0.0243	0.293233	0.19	0.0079	0.002011
rs139298380	PsO	FT4	A	G	A	G	0.313294	0.0415338	4.58881e-14	0.0106	0.0371591	0.01923	0.0194	0.5839
rs16903065	PsO	FT4	A	C	A	C	-0.141275	0.0241631	5.01418e-09	0.0115	0.101837	0.09524	0.0096	0.2289
rs2021511	PsO	FT4	T	C	T	C	-0.108961	0.0172224	2.50524e-10	-0.0073	0.244439	0.1955	0.0074	0.3247
rs2769979	PsO	FT4	C	T	C	T	-0.0957142	0.0151474	2.63542e-10	0.0044	0.582439	0.576	0.0066	0.5074
rs28998802	PsO	FT4	A	G	A	G	0.160654	0.0186763	7.8343e-18	-0.0241	0.208872	0.08471	0.0097	0.01303
rs33980500	PsO	FT4	T	C	T	C	0.237708	0.0268401	8.26038e-19	0.0095	0.0901311	0.08196	0.0127	0.4523
rs34536443	PsO	FT4	C	G	C	G	-0.281948	0.0474089	2.72829e-09	-0.0232	0.0233288	0.01511	0.0222	0.2958
rs4713637	PsO	FT4	C	G	C	G	0.0981278	0.0157317	4.44386e-10	0.0043	0.350887	0.2669	0.0078	0.5805
rs60600003	PsO	FT4	G	T	G	T	0.149572	0.0236681	2.62277e-10	-0.008	0.116491	0.05632	0.011	0.4649
rs653169	PsO	FT4	G	A	G	A	-0.0861892	0.0151004	1.14477e-08	0.0007	0.551572	0.6474	0.0071	0.9205
rs674451	PsO	FT4	C	T	C	T	0.128161	0.015488	1.28647e-16	0.0034	0.373312	0.3576	0.0069	0.6285
rs74817271	PsO	FT4	A	G	A	G	0.224803	0.0267321	4.11908e-17	0.0058	0.0915494	0.06319	0.0147	0.6934
rs7542079	PsO	FT4	C	T	C	T	0.0950954	0.0150806	2.86655e-10	0.0068	0.583666	0.5284	0.0067	0.3082
rs76741620	PsO	FT4	G	A	G	A	0.174314	0.030468	1.0576e-08	-0.018	0.0676594	0.02427	0.0213	0.3998
rs80174646	PsO	FT4	T	G	T	G	-0.227133	0.0382237	2.81197e-09	0.0148	0.0366993	0.03984	0.0128	0.2453
rs847	PsO	FT4	C	T	C	T	0.126621	0.0157392	8.6278e-16	-0.0101	0.662763	0.7537	0.0086	0.2376
rs8904	PsO	FT4	A	G	A	G	-0.126143	0.0154202	2.82944e-16	-0.0026	0.358621	0.424	0.0068	0.7055
rs9346778	PsO	FT4	T	C	T	C	-0.116749	0.0206424	1.55132e-08	-0.0026	0.148366	0.223	0.0084	0.756
rs10193310	PsO	Graves	A	G	A	G	0.126764	0.0170155	9.34114e-14	-0.0257	0.271528	0.168407	0.041	0.5303
rs1250566	PsO	Graves	A	G	A	G	-0.088896	0.0153274	6.63911e-09	0.0513	0.385539	0.354222	0.0226	0.0232402
rs13153019	PsO	Graves	C	T	C	T	0.101863	0.0164997	6.67298e-10	-0.0037	0.293233	0.253106	0.0251	0.8812
rs139298380	PsO	Graves	A	G	A	G	0.313294	0.0415338	4.58881e-14	-0.113	0.0371591	0.0261786	0.101	0.2632
rs144651842	PsO	Graves	A	G	A	G	0.171788	0.0268541	1.58369e-10	0.0628	0.090008	0.0689278	0.046	0.1728
rs16903065	PsO	Graves	A	C	A	C	-0.141275	0.0241631	5.01418e-09	-0.0608	0.101837	0.0966384	0.0482	0.2074
rs181316459	PsO	Graves	C	G	C	G	0.330442	0.0326143	3.99209e-24	-0.0126	0.06343	0.358845	0.03	0.6732
rs2021511	PsO	Graves	T	C	T	C	-0.108961	0.0172224	2.50524e-10	-0.0341	0.244439	0.224206	0.0311	0.2732
rs2769979	PsO	Graves	C	T	C	T	-0.0957142	0.0151474	2.63542e-10	-0.0118	0.582439	0.60956	0.026	0.6513
rs28998802	PsO	Graves	A	G	A	G	0.160654	0.0186763	7.8343e-18	-0.0047	0.208872	0.112375	0.0456	0.9178
rs33980500	PsO	Graves	T	C	T	C	0.237708	0.0268401	8.26038e-19	0.0235	0.0901311	0.0590409	0.0548	0.667699
rs34536443	PsO	Graves	C	G	C	G	-0.281948	0.0474089	2.72829e-09	-0.2585	0.0233288	0.0424913	0.0955	0.00678406
rs60600003	PsO	Graves	G	T	G	T	0.149572	0.0236681	2.62277e-10	0.0476	0.116491	0.10082	0.0586	0.4166
rs62396280	PsO	Graves	A	G	A	G	-0.23309	0.0315857	1.58745e-13	-0.0735	0.0547403	0.0692258	0.0407	0.0707897
rs653169	PsO	Graves	G	A	G	A	-0.0861892	0.0151004	1.14477e-08	0.002	0.551572	0.679444	0.0238	0.9341
rs6556423	PsO	Graves	T	C	T	C	-0.180408	0.0152621	3.05351e-32	-0.0186	0.59915	0.692165	0.0243	0.4459
rs674451	PsO	Graves	C	T	C	T	0.128161	0.015488	1.28647e-16	0.0317	0.373312	0.253337	0.032	0.3216
rs74817271	PsO	Graves	A	G	A	G	0.224803	0.0267321	4.11908e-17	0.0343	0.0915494	0.0724258	0.0378	0.3641
rs7542079	PsO	Graves	C	T	C	T	0.0950954	0.0150806	2.86655e-10	-0.027	0.583666	0.542901	0.0221	0.2229
rs76741620	PsO	Graves	G	A	G	A	0.174314	0.030468	1.0576e-08	-0.041	0.0676594	0.0350127	0.0596	0.4922
rs78456138	PsO	Graves	T	C	T	C	-0.364637	0.0590482	6.60602e-10	-0.1955	0.0142589	0.0236618	0.1208	0.1057
rs80174646	PsO	Graves	T	G	T	G	-0.227133	0.0382237	2.81197e-09	-0.0002	0.0366993	0.0623612	0.0793	0.9979
rs847	PsO	Graves	C	T	C	T	0.126621	0.0157392	8.6278e-16	0.005	0.662763	0.751311	0.0237	0.8316
rs8904	PsO	Graves	A	G	A	G	-0.126143	0.0154202	2.82944e-16	-0.0044	0.358621	0.350337	0.0231	0.8478
rs9346778	PsO	Graves	T	C	T	C	-0.116749	0.0206424	1.55132e-08	-0.0248	0.148366	0.188981	0.0275	0.3673
rs10193310	PsO	HT	A	G	A	G	0.126764	0.0170155	9.34114e-14	0.0126	0.271528	0.160462	0.0197	0.523801
rs1250566	PsO	HT	A	G	A	G	-0.088896	0.0153274	6.63911e-09	-0.0046	0.385539	0.348003	0.0167	0.7845
rs13153019	PsO	HT	C	T	C	T	0.101863	0.0164997	6.67298e-10	0.0192	0.293233	0.251538	0.0186	0.3001
rs139298380	PsO	HT	A	G	A	G	0.313294	0.0415338	4.58881e-14	-0.0419	0.0371591	0.0261874	0.0523	0.4233
rs144651842	PsO	HT	A	G	A	G	0.171788	0.0268541	1.58369e-10	0.0376	0.090008	0.0667285	0.031	0.2254
rs1611704	PsO	HT	T	C	T	C	0.224967	0.0152595	3.4261e-49	-0.0373	0.396993	0.323591	0.0196	0.0567898
rs16903065	PsO	HT	A	C	A	C	-0.141275	0.0241631	5.01418e-09	-0.0234	0.101837	0.094649	0.0261	0.3693
rs2021511	PsO	HT	T	C	T	C	-0.108961	0.0172224	2.50524e-10	-0.0336	0.244439	0.219866	0.0189	0.0753703
rs2769979	PsO	HT	C	T	C	T	-0.0957142	0.0151474	2.63542e-10	-0.0151	0.582439	0.609286	0.017	0.3718
rs28998802	PsO	HT	A	G	A	G	0.160654	0.0186763	7.8343e-18	-0.0046	0.208872	0.104752	0.0221	0.8352
rs33980500	PsO	HT	T	C	T	C	0.237708	0.0268401	8.26038e-19	0.035	0.0901311	0.0577007	0.0326	0.2833
rs4713637	PsO	HT	C	G	C	G	0.0981278	0.0157317	4.44386e-10	-0.0061	0.350887	0.27882	0.0175	0.726099
rs60600003	PsO	HT	G	T	G	T	0.149572	0.0236681	2.62277e-10	0.0321	0.116491	0.100916	0.028	0.2506
rs62396280	PsO	HT	A	G	A	G	-0.23309	0.0315857	1.58745e-13	-0.0396	0.0547403	0.0692448	0.0324	0.2217
rs653169	PsO	HT	G	A	G	A	-0.0861892	0.0151004	1.14477e-08	0.0091	0.551572	0.691751	0.0167	0.5866
rs6556423	PsO	HT	T	C	T	C	-0.180408	0.0152621	3.05351e-32	0.0275	0.59915	0.697136	0.0172	0.1095
rs674451	PsO	HT	C	T	C	T	0.128161	0.015488	1.28647e-16	0.0094	0.373312	0.244124	0.0177	0.5942
rs74817271	PsO	HT	A	G	A	G	0.224803	0.0267321	4.11908e-17	0.0147	0.0915494	0.0723887	0.0312	0.638
rs7542079	PsO	HT	C	T	C	T	0.0950954	0.0150806	2.86655e-10	-0.0043	0.583666	0.540215	0.0164	0.7922
rs76741620	PsO	HT	G	A	G	A	0.174314	0.030468	1.0576e-08	-0.001	0.0676594	0.0325617	0.0358	0.977
rs80174646	PsO	HT	T	G	T	G	-0.227133	0.0382237	2.81197e-09	-0.0022	0.0366993	0.0648412	0.0397	0.9562
rs847	PsO	HT	C	T	C	T	0.126621	0.0157392	8.6278e-16	-0.0223	0.662763	0.764492	0.0172	0.1943
rs8904	PsO	HT	A	G	A	G	-0.126143	0.0154202	2.82944e-16	-0.0051	0.358621	0.345849	0.0168	0.7591
rs10193310	PsO	hyperthyroidism	A	G	A	G	0.126764	0.0170155	9.34114e-14	-0.0449	0.271528	0.169036	0.0286	0.1165
rs13153019	PsO	hyperthyroidism	C	T	C	T	0.101863	0.0164997	6.67298e-10	-0.02	0.293233	0.253091	0.0245	0.414
rs139298380	PsO	hyperthyroidism	A	G	A	G	0.313294	0.0415338	4.58881e-14	-0.0994	0.0371591	0.0262766	0.0668	0.1368
rs144651842	PsO	hyperthyroidism	A	G	A	G	0.171788	0.0268541	1.58369e-10	0.0368	0.090008	0.0689423	0.0551	0.5048
rs1611704	PsO	hyperthyroidism	T	C	T	C	0.224967	0.0152595	3.4261e-49	0.005	0.396993	0.326295	0.0238	0.8348
rs16903065	PsO	hyperthyroidism	A	C	A	C	-0.141275	0.0241631	5.01418e-09	-0.0726	0.101837	0.096926	0.036	0.0437703
rs181316459	PsO	hyperthyroidism	C	G	C	G	0.330442	0.0326143	3.99209e-24	0.0218	0.06343	0.357133	0.0442	0.6215
rs2769979	PsO	hyperthyroidism	C	T	C	T	-0.0957142	0.0151474	2.63542e-10	0.0028	0.582439	0.608633	0.0227	0.9012
rs28998802	PsO	hyperthyroidism	A	G	A	G	0.160654	0.0186763	7.8343e-18	0.0402	0.208872	0.112813	0.0331	0.225
rs33980500	PsO	hyperthyroidism	T	C	T	C	0.237708	0.0268401	8.26038e-19	0.0766	0.0901311	0.059212	0.0445	0.0853002
rs60600003	PsO	hyperthyroidism	G	T	G	T	0.149572	0.0236681	2.62277e-10	0.0649	0.116491	0.100864	0.0404	0.1084
rs62396280	PsO	hyperthyroidism	A	G	A	G	-0.23309	0.0315857	1.58745e-13	-0.0646	0.0547403	0.0691723	0.042	0.1239
rs653169	PsO	hyperthyroidism	G	A	G	A	-0.0861892	0.0151004	1.14477e-08	0.0406	0.551572	0.679291	0.0228	0.0752402
rs6556423	PsO	hyperthyroidism	T	C	T	C	-0.180408	0.0152621	3.05351e-32	-0.0221	0.59915	0.691916	0.0231	0.3379
rs674451	PsO	hyperthyroidism	C	T	C	T	0.128161	0.015488	1.28647e-16	0.042	0.373312	0.254182	0.0249	0.0914808
rs74817271	PsO	hyperthyroidism	A	G	A	G	0.224803	0.0267321	4.11908e-17	0.01	0.0915494	0.0722675	0.0418	0.8114
rs7542079	PsO	hyperthyroidism	C	T	C	T	0.0950954	0.0150806	2.86655e-10	-0.0044	0.583666	0.542642	0.0215	0.8388
rs76741620	PsO	hyperthyroidism	G	A	G	A	0.174314	0.030468	1.0576e-08	0.0411	0.0676594	0.0350659	0.0552	0.4568
rs78456138	PsO	hyperthyroidism	T	C	T	C	-0.364637	0.0590482	6.60602e-10	-0.0931	0.0142589	0.0236617	0.0816	0.2538
rs80174646	PsO	hyperthyroidism	T	G	T	G	-0.227133	0.0382237	2.81197e-09	-0.089	0.0366993	0.0623242	0.0521	0.0875407
rs847	PsO	hyperthyroidism	C	T	C	T	0.126621	0.0157392	8.6278e-16	0.0062	0.662763	0.751573	0.0244	0.7992
rs8904	PsO	hyperthyroidism	A	G	A	G	-0.126143	0.0154202	2.82944e-16	-0.0037	0.358621	0.35052	0.0223	0.8667
rs9346778	PsO	hyperthyroidism	T	C	T	C	-0.116749	0.0206424	1.55132e-08	-0.0328	0.148366	0.188784	0.0279	0.2405
rs10193310	PsO	TSH	A	G	A	G	0.126764	0.0170155	9.34114e-14	0.0119	0.271528	0.1589	0.0072	0.1012
rs1250566	PsO	TSH	A	G	A	G	-0.088896	0.0153274	6.63911e-09	0.0042	0.385539	0.2505	0.0069	0.5446
rs13153019	PsO	TSH	C	T	C	T	0.101863	0.0164997	6.67298e-10	-0.0037	0.293233	0.19	0.0073	0.6091
rs139298380	PsO	TSH	A	G	A	G	0.313294	0.0415338	4.58881e-14	0.0006	0.0371591	0.01923	0.0181	0.9752
rs16903065	PsO	TSH	A	C	A	C	-0.141275	0.0241631	5.01418e-09	-0.0086	0.101837	0.09524	0.0089	0.3353
rs2021511	PsO	TSH	T	C	T	C	-0.108961	0.0172224	2.50524e-10	-0.0026	0.244439	0.1955	0.0069	0.7038
rs2769979	PsO	TSH	C	T	C	T	-0.0957142	0.0151474	2.63542e-10	-0.0027	0.582439	0.576	0.0061	0.6657
rs28998802	PsO	TSH	A	G	A	G	0.160654	0.0186763	7.8343e-18	0.0018	0.208872	0.08471	0.0091	0.8423
rs33980500	PsO	TSH	T	C	T	C	0.237708	0.0268401	8.26038e-19	-0.0241	0.0901311	0.08196	0.0118	0.04176
rs34536443	PsO	TSH	C	G	C	G	-0.281948	0.0474089	2.72829e-09	-0.0478	0.0233288	0.01511	0.0209	0.02199
rs4713637	PsO	TSH	C	G	C	G	0.0981278	0.0157317	4.44386e-10	0.0097	0.350887	0.2669	0.0073	0.1813
rs60600003	PsO	TSH	G	T	G	T	0.149572	0.0236681	2.62277e-10	0.0187	0.116491	0.05632	0.0102	0.06754
rs653169	PsO	TSH	G	A	G	A	-0.0861892	0.0151004	1.14477e-08	0.0017	0.551572	0.6474	0.0066	0.8008
rs674451	PsO	TSH	C	T	C	T	0.128161	0.015488	1.28647e-16	0.003	0.373312	0.3576	0.0065	0.6456
rs74817271	PsO	TSH	A	G	A	G	0.224803	0.0267321	4.11908e-17	-0.0038	0.0915494	0.06319	0.0135	0.7809
rs7542079	PsO	TSH	C	T	C	T	0.0950954	0.0150806	2.86655e-10	-0.0028	0.583666	0.5284	0.0064	0.6641
rs76741620	PsO	TSH	G	A	G	A	0.174314	0.030468	1.0576e-08	0.0143	0.0676594	0.02427	0.02	0.4752
rs80174646	PsO	TSH	T	G	T	G	-0.227133	0.0382237	2.81197e-09	-0.005	0.0366993	0.03984	0.0121	0.6797
rs847	PsO	TSH	C	T	C	T	0.126621	0.0157392	8.6278e-16	-0.0011	0.662763	0.7537	0.0079	0.8927
rs8904	PsO	TSH	A	G	A	G	-0.126143	0.0154202	2.82944e-16	-0.0072	0.358621	0.424	0.0064	0.2583
rs9346778	PsO	TSH	T	C	T	C	-0.116749	0.0206424	1.55132e-08	0.0086	0.148366	0.223	0.0079	0.2752
rs10119187	FT4	PV	T	C	T	C	0.0497	0.0085	4.106e-09	-0.062225	0.8118	0.847053	0.0772305	0.420413
rs10739496	FT4	PV	C	T	C	T	-0.0777	0.0068	4.198e-30	-0.077808	0.2157	0.329316	0.0572178	0.173875
rs10818937	FT4	PV	C	T	C	T	0.0475	0.007	1.31e-11	-0.0943524	0.7921	0.647928	0.0578684	0.103003
rs10946313	FT4	PV	T	C	T	C	0.0455	0.0068	2.279e-11	-0.055706	0.56	0.55321	0.054956	0.310751
rs11039355	FT4	PV	C	T	C	T	0.0385	0.007	3.511e-08	-0.0911145	0.717	0.630327	0.057091	0.110499
rs113107469	FT4	PV	C	T	C	T	-0.1996	0.022	1.003e-19	-0.0679498	0.98535	0.978463	0.195811	0.728578
rs17185536	FT4	PV	C	T	C	T	-0.0726	0.0081	1.932e-19	0.0776706	0.8301	0.806858	0.0675745	0.250388
rs2235544	FT4	PV	C	A	C	A	-0.1387	0.0065	4.2e-101	0.00888447	0.5568	0.456357	0.0548428	0.871307
rs225014	FT4	PV	T	C	T	C	0.0535	0.0067	1.831e-15	0.0846113	0.5788	0.73437	0.060608	0.162702
rs4149056	FT4	PV	T	C	T	C	-0.0506	0.0089	1.338e-08	0.128848	0.8773	0.820324	0.0681288	0.0585922
rs4842131	FT4	PV	T	C	T	C	-0.1037	0.0075	7.68e-44	0.0771205	0.5023	0.509039	0.0545324	0.157299
rs4954192	FT4	PV	C	T	C	T	0.0409	0.0071	8.38e-09	-0.0367905	0.3407	0.585169	0.0555367	0.507681
rs56069042	FT4	PV	A	G	A	G	0.1061	0.0186	1.159e-08	0.0015444	0.98031	0.957403	0.13519	0.990885
rs67583169	FT4	PV	C	G	C	G	0.0613	0.0095	9.994e-11	-0.0269821	0.6763	0.779096	0.0662692	0.683891
rs6785807	FT4	PV	G	A	G	A	0.059	0.0093	2.474e-10	-0.0899679	0.8823	0.719339	0.0619874	0.146671
rs6855450	FT4	PV	C	T	C	T	-0.1164	0.0115	2.756e-24	0.117623	0.96383	0.951936	0.121253	0.332018
rs72783371	FT4	PV	A	C	A	C	0.0671	0.0121	2.772e-08	-0.15048	0.8974	0.922048	0.108433	0.165208
rs73405691	FT4	PV	A	G	A	G	0.0556	0.0098	1.611e-08	0.132386	0.91621	0.875035	0.0786532	0.0923422
rs8063103	FT4	PV	C	G	C	G	-0.0522	0.0092	1.609e-08	-0.00617233	0.8457	0.892789	0.0884619	0.944374
rs9356988	FT4	PV	G	A	G	A	0.051	0.0073	3.559e-12	0.0472205	0.6099	0.637477	0.0563875	0.402351
rs951366	FT4	PV	T	C	T	C	0.0367	0.0067	4.392e-08	-0.0537275	0.647	0.628049	0.0567103	0.343433
rs10119187	FT4	PsA	T	C	T	C	0.0497	0.0085	4.106e-09	-0.00693548	0.8118	0.853115	0.0358465	0.846585
rs10739496	FT4	PsA	C	T	C	T	-0.0777	0.0068	4.198e-30	0.00741119	0.2157	0.348905	0.0265973	0.780518
rs10818937	FT4	PsA	C	T	C	T	0.0475	0.007	1.31e-11	-0.0689523	0.7921	0.655591	0.0269923	0.0106336
rs10946313	FT4	PsA	T	C	T	C	0.0455	0.0068	2.279e-11	-0.00350043	0.56	0.565366	0.0255225	0.890912
rs11039355	FT4	PsA	C	T	C	T	0.0385	0.007	3.511e-08	-0.0143884	0.717	0.644998	0.0265468	0.587817
rs113107469	FT4	PsA	C	T	C	T	-0.1996	0.022	1.003e-19	-0.0486958	0.98535	0.978633	0.0907199	0.591427
rs17185536	FT4	PsA	C	T	C	T	-0.0726	0.0081	1.932e-19	-0.0154755	0.8301	0.794017	0.0315448	0.623718
rs2235544	FT4	PsA	C	A	C	A	-0.1387	0.0065	4.2e-101	-0.0220052	0.5568	0.449451	0.0254979	0.388126
rs225014	FT4	PsA	T	C	T	C	0.0535	0.0067	1.831e-15	0.0286285	0.5788	0.72362	0.0282219	0.310388
rs4149056	FT4	PsA	T	C	T	C	-0.0506	0.0089	1.338e-08	0.0369054	0.8773	0.805085	0.0316839	0.244099
rs4842131	FT4	PsA	T	C	T	C	-0.1037	0.0075	7.68e-44	0.045284	0.5023	0.500246	0.0253399	0.0739282
rs4954192	FT4	PsA	C	T	C	T	0.0409	0.0071	8.38e-09	0.0120749	0.3407	0.596592	0.0258118	0.639923
rs56069042	FT4	PsA	A	G	A	G	0.1061	0.0186	1.159e-08	-0.0891299	0.98031	0.95395	0.0630894	0.157728
rs67583169	FT4	PsA	C	G	C	G	0.0613	0.0095	9.994e-11	-0.004755	0.6763	0.783265	0.0308113	0.877352
rs6785807	FT4	PsA	G	A	G	A	0.059	0.0093	2.474e-10	-0.0102914	0.8823	0.734654	0.0288059	0.720892
rs6855450	FT4	PsA	C	T	C	T	-0.1164	0.0115	2.756e-24	0.0251803	0.96383	0.947229	0.0563511	0.654986
rs72783371	FT4	PsA	A	C	A	C	0.0671	0.0121	2.772e-08	0.0667812	0.8974	0.935052	0.0502617	0.183957
rs73405691	FT4	PsA	A	G	A	G	0.0556	0.0098	1.611e-08	0.00440833	0.91621	0.859921	0.0365871	0.904096
rs8063103	FT4	PsA	C	G	C	G	-0.0522	0.0092	1.609e-08	0.0626718	0.8457	0.898594	0.0409506	0.125912
rs9356988	FT4	PsA	G	A	G	A	0.051	0.0073	3.559e-12	0.0298471	0.6099	0.632924	0.0262068	0.254742
rs951366	FT4	PsA	T	C	T	C	0.0367	0.0067	4.392e-08	0.0344025	0.647	0.64551	0.0263253	0.191274
rs10119187	FT4	PsO	T	C	T	C	0.0497	0.0085	4.106e-09	-0.0121767	0.8118	0.852999	0.0211954	0.565631
rs10739496	FT4	PsO	C	T	C	T	-0.0777	0.0068	4.198e-30	0.00457445	0.2157	0.348392	0.0156623	0.770235
rs10818937	FT4	PsO	C	T	C	T	0.0475	0.007	1.31e-11	-0.0579022	0.7921	0.655364	0.0157671	0.000240348
rs10946313	FT4	PsO	T	C	T	C	0.0455	0.0068	2.279e-11	-0.00842512	0.56	0.565381	0.0150625	0.575928
rs11039355	FT4	PsO	C	T	C	T	0.0385	0.007	3.511e-08	-0.0163746	0.717	0.646874	0.0156792	0.296323
rs113107469	FT4	PsO	C	T	C	T	-0.1996	0.022	1.003e-19	0.00959324	0.98535	0.979913	0.0537211	0.858271
rs17185536	FT4	PsO	C	T	C	T	-0.0726	0.0081	1.932e-19	-0.014078	0.8301	0.792662	0.018537	0.447583
rs2235544	FT4	PsO	C	A	C	A	-0.1387	0.0065	4.2e-101	-0.00479863	0.5568	0.453052	0.0150404	0.749689
rs225014	FT4	PsO	T	C	T	C	0.0535	0.0067	1.831e-15	-0.00164811	0.5788	0.717701	0.0166473	0.921137
rs4149056	FT4	PsO	T	C	T	C	-0.0506	0.0089	1.338e-08	0.0243515	0.8773	0.803448	0.0187008	0.19286
rs4842131	FT4	PsO	T	C	T	C	-0.1037	0.0075	7.68e-44	0.00477032	0.5023	0.490782	0.0149602	0.749829
rs4954192	FT4	PsO	C	T	C	T	0.0409	0.0071	8.38e-09	0.0238238	0.3407	0.599822	0.0152261	0.117659
rs56069042	FT4	PsO	A	G	A	G	0.1061	0.0186	1.159e-08	-0.0590498	0.98031	0.955144	0.0371747	0.112186
rs67583169	FT4	PsO	C	G	C	G	0.0613	0.0095	9.994e-11	-0.0436663	0.6763	0.775933	0.0181646	0.0162203
rs6785807	FT4	PsO	G	A	G	A	0.059	0.0093	2.474e-10	-0.00973879	0.8823	0.735735	0.0170124	0.567016
rs6855450	FT4	PsO	C	T	C	T	-0.1164	0.0115	2.756e-24	-0.00299691	0.96383	0.945876	0.0332477	0.928177
rs72783371	FT4	PsO	A	C	A	C	0.0671	0.0121	2.772e-08	0.00162576	0.8974	0.931345	0.0297026	0.95635
rs73405691	FT4	PsO	A	G	A	G	0.0556	0.0098	1.611e-08	0.0280507	0.91621	0.862244	0.0215262	0.192543
rs8063103	FT4	PsO	C	G	C	G	-0.0522	0.0092	1.609e-08	0.0100961	0.8457	0.893772	0.0241689	0.676144
rs9356988	FT4	PsO	G	A	G	A	0.051	0.0073	3.559e-12	0.00200273	0.6099	0.626558	0.0154512	0.89687
rs951366	FT4	PsO	T	C	T	C	0.0367	0.0067	4.392e-08	-0.00272382	0.647	0.636901	0.0155391	0.860854
rs10821944	GD	PV	T	G	T	G	-0.1566	0.0232	1.42791e-11	0.0134033	0.703121	0.723454	0.0606223	0.825019
rs12612769	GD	PV	C	A	C	A	0.1449	0.0252	8.78193e-09	0.0169088	0.218448	0.205409	0.0677791	0.802998
rs13136820	GD	PV	T	C	T	C	-0.1361	0.0244	2.36701e-08	0.12437	0.700325	0.758133	0.0615593	0.0433491
rs13210649	GD	PV	G	T	G	T	0.1354	0.0219	6.87401e-10	0.0565233	0.441595	0.409841	0.0556858	0.310087
rs1569723	GD	PV	A	C	A	C	0.1641	0.0232	1.61585e-12	-0.0898026	0.711732	0.710595	0.0612988	0.142921
rs17689159	GD	PV	C	T	C	T	0.1621	0.024	1.55418e-11	-0.0308828	0.304638	0.306093	0.059154	0.601618
rs1977710	GD	PV	G	A	G	A	0.1461	0.0223	5.19398e-11	-0.0198375	0.444294	0.425326	0.0550571	0.718618
rs231779	GD	PV	T	C	T	C	0.2352	0.0222	3.61077e-26	-0.07605	0.467891	0.483574	0.0544159	0.162243
rs2466028	GD	PV	C	T	C	T	-0.145	0.0235	6.27899e-10	0.00832881	0.361033	0.335791	0.0578138	0.885451
rs28414437	GD	PV	C	A	C	A	0.2871	0.0228	1.98381e-36	-0.0240075	0.424075	0.289985	0.0599125	0.688635
rs34544259	GD	PV	G	A	G	A	0.1406	0.0228	6.74901e-10	-0.0348142	0.40471	0.351087	0.0568182	0.540055
rs4409785	GD	PV	C	T	C	T	0.2029	0.035	6.81303e-09	0.0859145	0.143693	0.177467	0.0733313	0.24136
rs5751536	GD	PV	A	G	A	G	-0.2096	0.038	3.37101e-08	-0.083969	0.451066	0.482157	0.0559517	0.133423
rs61850863	GD	PV	A	G	A	G	0.2027	0.0339	2.18198e-09	-0.0374781	0.144977	0.18948	0.0686436	0.585078
rs6679677	GD	PV	A	C	A	C	0.3769	0.0536	2.13599e-12	0.0103982	0.111844	0.147275	0.0771456	0.89278
rs6780858	GD	PV	G	A	G	A	-0.1634	0.0225	3.85035e-13	-0.0565384	0.46812	0.41359	0.0550207	0.304145
rs6936707	GD	PV	T	C	T	C	-0.4627	0.0479	4.60893e-22	1.11268	0.0351044	0.00515464	0.549072	0.0427159
rs7741597	GD	PV	C	T	C	T	-0.2215	0.029	2.27405e-14	-0.253983	0.144076	0.0883652	0.0902807	0.00490411
rs7746061	GD	PV	A	G	A	G	-0.3836	0.0516	1.02e-13	-0.306085	0.055725	0.0228277	0.153285	0.0458427
rs860262	GD	PV	A	C	A	C	-0.1373	0.0245	2.10698e-08	-0.0751894	0.41768	0.474198	0.05454	0.168015
rs9260041	GD	PV	T	C	T	C	-0.3419	0.0239	1.77215e-46	-0.001049	0.289808	0.184551	0.0701348	0.988067
rs9357156	GD	PV	C	A	C	A	0.4396	0.0251	1.08993e-68	0.0797198	0.230863	0.10162	0.0928747	0.390694
rs10821944	Graves' disease	GPP	T	G	T	G	-0.1566	0.0232	1.42791e-11	0.00469666	0.703121	0.722185	0.0210238	0.823226
rs12612769	Graves' disease	GPP	C	A	C	A	0.1449	0.0252	8.78193e-09	-0.00630403	0.218448	0.201904	0.0234715	0.788252
rs13136820	Graves' disease	GPP	T	C	T	C	-0.1361	0.0244	2.36701e-08	-0.0098784	0.700325	0.731788	0.0213449	0.643508
rs13210649	Graves' disease	GPP	G	T	G	T	0.1354	0.0219	6.87401e-10	-0.0282103	0.441595	0.389513	0.0192691	0.143188
rs1569723	Graves' disease	GPP	A	C	A	C	0.1641	0.0232	1.61585e-12	-0.052584	0.711732	0.718142	0.0212261	0.013237
rs17689159	Graves' disease	GPP	C	T	C	T	0.1621	0.024	1.55418e-11	-0.00197205	0.304638	0.311532	0.020488	0.923319
rs1977710	Graves' disease	GPP	G	A	G	A	0.1461	0.0223	5.19398e-11	0.0213797	0.444294	0.434753	0.0190755	0.262375
rs231779	Graves' disease	GPP	T	C	T	C	0.2352	0.0222	3.61077e-26	-0.0277513	0.467891	0.496337	0.0188523	0.141011
rs2466028	Graves' disease	GPP	C	T	C	T	-0.145	0.0235	6.27899e-10	-0.00619683	0.361033	0.332083	0.0200352	0.757096
rs28414437	Graves' disease	GPP	C	A	C	A	0.2871	0.0228	1.98381e-36	-0.00740702	0.424075	0.294403	0.0207197	0.720727
rs34544259	Graves' disease	GPP	G	A	G	A	0.1406	0.0228	6.74901e-10	-0.00989286	0.40471	0.356449	0.0196899	0.615364
rs4409785	Graves' disease	GPP	C	T	C	T	0.2029	0.035	6.81303e-09	0.00334372	0.143693	0.166875	0.0252763	0.894758
rs5751536	Graves' disease	GPP	A	G	A	G	-0.2096	0.038	3.37101e-08	0.0271034	0.451066	0.509182	0.019462	0.163731
rs61850863	Graves' disease	GPP	A	G	A	G	0.2027	0.0339	2.18198e-09	-0.029931	0.144977	0.190349	0.0238037	0.208607
rs6679677	Graves' disease	GPP	A	C	A	C	0.3769	0.0536	2.13599e-12	0.0264073	0.111844	0.149218	0.0266861	0.322391
rs6780858	Graves' disease	GPP	G	A	G	A	-0.1634	0.0225	3.85035e-13	-0.029714	0.46812	0.418644	0.019068	0.119158
rs6936707	Graves' disease	GPP	T	C	T	C	-0.4627	0.0479	4.60893e-22	0.406183	0.0351044	0.003386	0.191289	0.0337202
rs7741597	Graves' disease	GPP	C	T	C	T	-0.2215	0.029	2.27405e-14	-0.120008	0.144076	0.101581	0.0305458	8.5369e-05
rs7746061	Graves' disease	GPP	A	G	A	G	-0.3836	0.0516	1.02e-13	-0.156869	0.055725	0.0275232	0.0558054	0.00493878
rs860262	Graves' disease	GPP	A	C	A	C	-0.1373	0.0245	2.10698e-08	-0.0103397	0.41768	0.487042	0.0188627	0.583585
rs9260041	Graves' disease	GPP	T	C	T	C	-0.3419	0.0239	1.77215e-46	-0.0973822	0.289808	0.169014	0.0247936	8.57551e-05
rs9357156	Graves' disease	GPP	C	A	C	A	0.4396	0.0251	1.08993e-68	-0.0082488	0.230863	0.0942014	0.0321175	0.797308
rs10821944	GD	PsA	T	G	T	G	-0.1566	0.0232	1.42791e-11	0.0228254	0.703121	0.725156	0.0282256	0.418701
rs12612769	GD	PsA	C	A	C	A	0.1449	0.0252	8.78193e-09	0.0295526	0.218448	0.206442	0.0316247	0.350057
rs13136820	GD	PsA	T	C	T	C	-0.1361	0.0244	2.36701e-08	0.00525395	0.700325	0.73559	0.0287076	0.854785
rs13210649	GD	PsA	G	T	G	T	0.1354	0.0219	6.87401e-10	0.00117125	0.441595	0.397272	0.0258835	0.963907
rs1569723	GD	PsA	A	C	A	C	0.1641	0.0232	1.61585e-12	0.0049643	0.711732	0.728678	0.0285031	0.861734
rs17689159	GD	PsA	C	T	C	T	0.1621	0.024	1.55418e-11	0.0398676	0.304638	0.31821	0.0275331	0.14762
rs1977710	GD	PsA	G	A	G	A	0.1461	0.0223	5.19398e-11	-0.0336258	0.444294	0.420858	0.0256104	0.189193
rs231779	GD	PsA	T	C	T	C	0.2352	0.0222	3.61077e-26	-0.00329799	0.467891	0.500734	0.0253032	0.896298
rs2466028	GD	PsA	C	T	C	T	-0.145	0.0235	6.27899e-10	-0.020128	0.361033	0.329036	0.0269604	0.45532
rs28414437	GD	PsA	C	A	C	A	0.2871	0.0228	1.98381e-36	-0.0496681	0.424075	0.284133	0.0278432	0.0744475
rs34544259	GD	PsA	G	A	G	A	0.1406	0.0228	6.74901e-10	-0.0266625	0.40471	0.352545	0.0264487	0.313414
rs4409785	GD	PsA	C	T	C	T	0.2029	0.035	6.81303e-09	-0.000981981	0.143693	0.165411	0.0340521	0.976994
rs5751536	GD	PsA	A	G	A	G	-0.2096	0.038	3.37101e-08	0.019743	0.451066	0.506809	0.0260322	0.448208
rs61850863	GD	PsA	A	G	A	G	0.2027	0.0339	2.18198e-09	0.0215416	0.144977	0.19683	0.0320794	0.501897
rs6780858	GD	PsA	G	A	G	A	-0.1634	0.0225	3.85035e-13	-0.0424117	0.46812	0.416908	0.025597	0.0975394
rs7746061	GD	PsA	A	G	A	G	-0.3836	0.0516	1.02e-13	-0.123792	0.055725	0.0284055	0.0715997	0.0838185
rs860262	GD	PsA	A	C	A	C	-0.1373	0.0245	2.10698e-08	0.0291798	0.41768	0.499103	0.0253204	0.249147
rs9357156	GD	PsA	C	A	C	A	0.4396	0.0251	1.08993e-68	-0.0805308	0.230863	0.0885079	0.0430428	0.0613522
rs10821944	GD	PsO	T	G	T	G	-0.1566	0.0232	1.42791e-11	-0.00537243	0.703121	0.719757	0.0166532	0.746994
rs12612769	GD	PsO	C	A	C	A	0.1449	0.0252	8.78193e-09	0.0105107	0.218448	0.205029	0.0185879	0.571763
rs13136820	GD	PsO	T	C	T	C	-0.1361	0.0244	2.36701e-08	-0.00444165	0.700325	0.732918	0.0169227	0.792961
rs13210649	GD	PsO	G	T	G	T	0.1354	0.0219	6.87401e-10	-0.0100225	0.441595	0.393752	0.0152593	0.511301
rs1569723	GD	PsO	A	C	A	C	0.1641	0.0232	1.61585e-12	-0.0282222	0.711732	0.72303	0.0168257	0.0934781
rs17689159	GD	PsO	C	T	C	T	0.1621	0.024	1.55418e-11	0.0120408	0.304638	0.314159	0.0162374	0.458361
rs1977710	GD	PsO	G	A	G	A	0.1461	0.0223	5.19398e-11	0.0111939	0.444294	0.432202	0.0151099	0.458796
rs231779	GD	PsO	T	C	T	C	0.2352	0.0222	3.61077e-26	-0.0196146	0.467891	0.498253	0.0149366	0.189117
rs2466028	GD	PsO	C	T	C	T	-0.145	0.0235	6.27899e-10	-0.00957325	0.361033	0.331453	0.0158769	0.546531
rs28414437	GD	PsO	C	A	C	A	0.2871	0.0228	1.98381e-36	0.0160232	0.424075	0.299039	0.0164222	0.329214
rs34544259	GD	PsO	G	A	G	A	0.1406	0.0228	6.74901e-10	-0.0140895	0.40471	0.355399	0.0156028	0.36652
rs4409785	GD	PsO	C	T	C	T	0.2029	0.035	6.81303e-09	-0.0246921	0.143693	0.162983	0.0200498	0.218122
rs5751536	GD	PsO	A	G	A	G	-0.2096	0.038	3.37101e-08	0.0232665	0.451066	0.508118	0.0154167	0.131253
rs61850863	GD	PsO	A	G	A	G	0.2027	0.0339	2.18198e-09	-0.0123773	0.144977	0.192936	0.0188766	0.51202
rs6679677	GD	PsO	A	C	A	C	0.3769	0.0536	2.13599e-12	0.0268869	0.111844	0.149385	0.021142	0.203469
rs6780858	GD	PsO	G	A	G	A	-0.1634	0.0225	3.85035e-13	-0.0336176	0.46812	0.41756	0.0151148	0.0261385
rs6936707	GD	PsO	T	C	T	C	-0.4627	0.0479	4.60893e-22	0.363766	0.0351044	0.00346454	0.133901	0.00659432
rs860262	GD	PsO	A	C	A	C	-0.1373	0.0245	2.10698e-08	0.011401	0.41768	0.492738	0.0149494	0.445677
rs9357156	GD	PsO	C	A	C	A	0.4396	0.0251	1.08993e-68	-0.0215154	0.230863	0.0929188	0.0254707	0.39827
rs11611029	HT	PV	T	C	T	C	-0.0958	0.0168	1.16099e-08	-0.0262713	0.393049	0.424228	0.0552319	0.634321
rs11889341	HT	PV	T	C	T	C	0.1245	0.0191	6.64202e-11	0.0210057	0.249062	0.235245	0.0645747	0.74496
rs2110451	HT	PV	A	G	A	G	0.0998	0.0181	3.32598e-08	0.110633	0.375548	0.300861	0.0607573	0.0686215
rs3184504	HT	PV	C	T	C	T	-0.179	0.0171	1.40411e-25	-0.0421125	0.672884	0.581738	0.0555118	0.448078
rs34636506	HT	PV	G	A	G	A	-0.1346	0.0176	1.92309e-14	0.0418255	0.373849	0.335586	0.0581496	0.471972
rs6679677	HT	PV	A	C	A	C	0.3275	0.0235	5.37032e-44	0.0103982	0.10821	0.147275	0.0771456	0.89278
rs7030280	HT	PV	T	C	T	C	0.2051	0.0177	6.43576e-31	0.0820545	0.747314	0.67291	0.0573303	0.152356
rs73192661	HT	PV	T	C	T	C	-0.1016	0.0168	1.45399e-09	-0.0843669	0.428715	0.368027	0.0558473	0.130872
rs9271365	HT	PV	G	T	G	T	0.2531	0.0192	1.43516e-39	-0.087896	0.442657	0.346834	0.0563196	0.118603
rs11611029	Hashimoto thyroiditis	GPP	T	C	T	C	-0.0958	0.0168	1.16099e-08	-0.0363049	0.393049	0.422922	0.019128	0.0576966
rs11889341	Hashimoto thyroiditis	GPP	T	C	T	C	0.1245	0.0191	6.64202e-11	-0.0217149	0.249062	0.22786	0.0223775	0.331854
rs2110451	Hashimoto thyroiditis	GPP	A	G	A	G	0.0998	0.0181	3.32598e-08	0.0465957	0.375548	0.286254	0.0210616	0.026942
rs3184504	Hashimoto thyroiditis	GPP	C	T	C	T	-0.179	0.0171	1.40411e-25	-0.0803618	0.672884	0.572671	0.0190476	2.45386e-05
rs34636506	Hashimoto thyroiditis	GPP	G	A	G	A	-0.1346	0.0176	1.92309e-14	-0.00209086	0.373849	0.324687	0.0201463	0.917341
rs6679677	Hashimoto thyroiditis	GPP	A	C	A	C	0.3275	0.0235	5.37032e-44	0.0264073	0.10821	0.149218	0.0266861	0.322391
rs7030280	Hashimoto thyroiditis	GPP	T	C	T	C	0.2051	0.0177	6.43576e-31	-0.0098005	0.747314	0.651491	0.0197991	0.620602
rs73192661	Hashimoto thyroiditis	GPP	T	C	T	C	-0.1016	0.0168	1.45399e-09	-0.0289657	0.428715	0.37942	0.0193694	0.1348
rs9271365	Hashimoto thyroiditis	GPP	G	T	G	T	0.2531	0.0192	1.43516e-39	-0.0597669	0.442657	0.353619	0.0195476	0.00223193
rs9357119	Hashimoto thyroiditis	GPP	T	G	T	G	-0.1507	0.0199	3.6509e-14	-0.158528	0.3761	0.350034	0.0195505	5.11918e-16
rs11611029	HT	PsA	T	C	T	C	-0.0958	0.0168	1.16099e-08	-0.0239098	0.393049	0.423984	0.0257336	0.352824
rs11889341	HT	PsA	T	C	T	C	0.1245	0.0191	6.64202e-11	0.0306554	0.249062	0.23549	0.0301644	0.309497
rs2110451	HT	PsA	A	G	A	G	0.0998	0.0181	3.32598e-08	0.0478554	0.375548	0.285698	0.0283218	0.0910836
rs3184504	HT	PsA	C	T	C	T	-0.179	0.0171	1.40411e-25	-0.0665296	0.672884	0.575031	0.0255683	0.00926723
rs34636506	HT	PsA	G	A	G	A	-0.1346	0.0176	1.92309e-14	-0.020755	0.373849	0.322389	0.0270487	0.442892
rs3997998	HT	PsA	T	C	T	C	-0.1646	0.0246	2.21615e-11	-0.0384834	0.1621	0.168823	0.033292	0.247708
rs6679677	HT	PsA	A	C	A	C	0.3275	0.0235	5.37032e-44	0.0921116	0.10821	0.155524	0.0359886	0.0104833
rs7030280	HT	PsA	T	C	T	C	0.2051	0.0177	6.43576e-31	-0.00940895	0.747314	0.652158	0.0266547	0.724092
rs73192661	HT	PsA	T	C	T	C	-0.1016	0.0168	1.45399e-09	-0.0403798	0.428715	0.37825	0.0259903	0.120269
rs9271365	HT	PsA	G	T	G	T	0.2531	0.0192	1.43516e-39	-0.0318194	0.442657	0.357031	0.0262619	0.225658
rs9357119	HT	PsA	T	G	T	G	-0.1507	0.0199	3.6509e-14	-0.0473878	0.3761	0.372439	0.0260715	0.0691242
rs11611029	HT	PsO	T	C	T	C	-0.0958	0.0168	1.16099e-08	-0.0148736	0.393049	0.428072	0.0151616	0.32659
rs11889341	HT	PsO	T	C	T	C	0.1245	0.0191	6.64202e-11	0.00787685	0.249062	0.233445	0.0177249	0.656757
rs2110451	HT	PsO	A	G	A	G	0.0998	0.0181	3.32598e-08	0.020573	0.375548	0.281282	0.0166953	0.217851
rs34636506	HT	PsO	G	A	G	A	-0.1346	0.0176	1.92309e-14	-0.00403747	0.373849	0.324374	0.0159613	0.800305
rs6679677	HT	PsO	A	C	A	C	0.3275	0.0235	5.37032e-44	0.0268869	0.10821	0.149385	0.021142	0.203469
rs7030280	HT	PsO	T	C	T	C	0.2051	0.0177	6.43576e-31	-0.00483184	0.747314	0.65303	0.0156938	0.758172
rs73192661	HT	PsO	T	C	T	C	-0.1016	0.0168	1.45399e-09	-0.0310802	0.428715	0.378893	0.0153545	0.0429517
rs1794280	Hyperthyroidism	PV	T	A	T	A	0.5463	0.0391	2.29087e-44	-0.0750046	0.0985158	0.095729	0.0898711	0.403955
rs2160215	Hyperthyroidism	PV	C	T	C	T	0.2483	0.0226	3.82384e-28	-0.0229641	0.425594	0.290185	0.0599161	0.701518
rs2856821	Hyperthyroidism	PV	C	T	C	T	-0.1879	0.0274	7.69308e-12	-0.0542376	0.196264	0.156112	0.0733595	0.459702
rs3087243	Hyperthyroidism	PV	A	G	A	G	-0.2038	0.0224	7.94145e-20	0.0233301	0.380249	0.336524	0.0577837	0.686396
rs4338740	Hyperthyroidism	PV	C	T	C	T	0.1844	0.0264	2.8721e-12	0.0192585	0.207075	0.316293	0.0588922	0.743659
rs58722186	Hyperthyroidism	PV	T	C	T	C	0.1359	0.0233	5.22998e-09	-0.0384697	0.302235	0.302452	0.0592626	0.516249
rs604912	Hyperthyroidism	PV	G	A	G	A	0.1198	0.0217	3.15101e-08	0.0389007	0.538777	0.522845	0.0543375	0.474048
rs6131010	Hyperthyroidism	PV	G	A	G	A	0.1306	0.0237	3.59799e-08	-0.052417	0.712807	0.707179	0.0604868	0.386169
rs6679677	Hyperthyroidism	PV	A	C	A	C	0.2936	0.0379	8.79023e-15	0.0103982	0.111921	0.147275	0.0771456	0.89278
rs758778	Hyperthyroidism	PV	C	T	C	T	0.3072	0.0348	1.02e-18	0.135532	0.203646	0.170785	0.0757046	0.0734108
rs9258222	Hyperthyroidism	PV	A	G	A	G	-0.2367	0.0418	1.43599e-08	0.187204	0.0868963	0.0382916	0.153396	0.222313
rs1794280	Hyperthyroidism	PsA	T	A	T	A	0.5463	0.0391	2.29087e-44	-0.0743762	0.0985158	0.0946291	0.0419773	0.076424
rs2160215	Hyperthyroidism	PsA	C	T	C	T	0.2483	0.0226	3.82384e-28	-0.0498114	0.425594	0.284084	0.0278452	0.073636
rs3087243	Hyperthyroidism	PsA	A	G	A	G	-0.2038	0.0224	7.94145e-20	-0.0219062	0.380249	0.327169	0.0268691	0.414905
rs4338740	Hyperthyroidism	PsA	C	T	C	T	0.1844	0.0264	2.8721e-12	0.0131683	0.207075	0.31591	0.0273627	0.63034
rs58722186	Hyperthyroidism	PsA	T	C	T	C	0.1359	0.0233	5.22998e-09	0.0384918	0.302235	0.315872	0.0275723	0.162705
rs604912	Hyperthyroidism	PsA	G	A	G	A	0.1198	0.0217	3.15101e-08	0.0032329	0.538777	0.512109	0.0252893	0.898278
rs6131010	Hyperthyroidism	PsA	G	A	G	A	0.1306	0.0237	3.59799e-08	-0.0142923	0.712807	0.713359	0.0281122	0.61117
rs758778	Hyperthyroidism	PsA	C	T	C	T	0.3072	0.0348	1.02e-18	-0.0438245	0.203646	0.147747	0.0352228	0.213422
rs9258222	Hyperthyroidism	PsA	A	G	A	G	-0.2367	0.0418	1.43599e-08	-0.061397	0.0868963	0.0301318	0.0718283	0.392676
rs2160215	Hyperthyroidism	PsO	C	T	C	T	0.2483	0.0226	3.82384e-28	0.0160896	0.425594	0.299028	0.0164236	0.327251
rs3087243	Hyperthyroidism	PsO	A	G	A	G	-0.2038	0.0224	7.94145e-20	-0.0140352	0.380249	0.327342	0.0158592	0.376163
rs4338740	Hyperthyroidism	PsO	C	T	C	T	0.1844	0.0264	2.8721e-12	0.00989382	0.207075	0.316146	0.0161033	0.538952
rs58722186	Hyperthyroidism	PsO	T	C	T	C	0.1359	0.0233	5.22998e-09	0.0129527	0.302235	0.312348	0.0162636	0.425788
rs604912	Hyperthyroidism	PsO	G	A	G	A	0.1198	0.0217	3.15101e-08	0.0195086	0.538777	0.516907	0.0149103	0.19074
rs6131010	Hyperthyroidism	PsO	G	A	G	A	0.1306	0.0237	3.59799e-08	-0.0293968	0.712807	0.711003	0.0165882	0.0763695
rs6679677	Hyperthyroidism	PsO	A	C	A	C	0.2936	0.0379	8.79023e-15	0.0268869	0.111921	0.149385	0.021142	0.203469
rs758778	Hyperthyroidism	PsO	C	T	C	T	0.3072	0.0348	1.02e-18	-0.047098	0.203646	0.147266	0.020775	0.0233873
rs9258222	Hyperthyroidism	PsO	A	G	A	G	-0.2367	0.0418	1.43599e-08	-0.0162895	0.0868963	0.0317255	0.0422137	0.699584
rs10075764	Hypothyroidism	PV	G	A	G	A	-0.057	0.0104	4.25598e-08	-0.120929	0.302413	0.366618	0.0558261	0.0302984
rs10126000	Hypothyroidism	PV	A	C	A	C	-0.0683	0.0104	5.13334e-11	0.0691754	0.688692	0.67399	0.0576411	0.230098
rs10424978	Hypothyroidism	PV	A	C	A	C	-0.0775	0.0102	2.76694e-14	-0.0235207	0.624328	0.595931	0.055762	0.673167
rs1079418	Hypothyroidism	PV	G	A	G	A	-0.0657	0.011	2.13998e-09	0.103361	0.262374	0.28306	0.0617418	0.0941131
rs10917477	Hypothyroidism	PV	G	A	G	A	0.064	0.01	1.75299e-10	-0.0514379	0.386901	0.489714	0.0545619	0.345812
rs11171710	Hypothyroidism	PV	A	G	A	G	-0.0698	0.01	3.18713e-12	-0.0494969	0.443916	0.434312	0.0550353	0.368458
rs114285740	Hypothyroidism	PV	C	G	C	G	0.1669	0.0301	3.05999e-08	-0.10797	0.0273776	0.0351035	0.141962	0.446922
rs11675342	Hypothyroidism	PV	T	C	T	C	0.0906	0.01	1.39605e-19	0.0540078	0.387729	0.454232	0.0550075	0.326186
rs11875260	Hypothyroidism	PV	G	A	G	A	0.0751	0.0135	2.53998e-08	-0.069103	0.172925	0.161076	0.0723879	0.339769
rs12117927	Hypothyroidism	PV	A	C	A	C	0.0627	0.0105	2.28802e-09	-0.011955	0.476541	0.40473	0.0560751	0.831174
rs12379417	Hypothyroidism	PV	A	G	A	G	0.0583	0.0103	1.51001e-08	0.126417	0.317559	0.407242	0.0562678	0.0246598
rs12582330	Hypothyroidism	PV	T	G	T	G	-0.061	0.0109	2.05201e-08	0.0202367	0.624365	0.683904	0.0586996	0.730283
rs12593201	Hypothyroidism	PV	A	G	A	G	0.0905	0.0112	7.68953e-16	-0.0772698	0.325432	0.247018	0.0619453	0.212256
rs12984428	Hypothyroidism	PV	A	G	A	G	-0.0659	0.0102	1.10601e-10	-0.0160321	0.35604	0.359707	0.0569221	0.778212
rs13090803	Hypothyroidism	PV	T	G	T	G	0.0829	0.0128	9.00119e-11	0.0225095	0.190624	0.145626	0.0780282	0.77298
rs13109179	Hypothyroidism	PV	A	G	A	G	0.0647	0.01	9.4189e-11	0.0111197	0.461895	0.472639	0.0547659	0.839104
rs1364450	Hypothyroidism	PV	C	A	C	A	0.0886	0.0139	1.97102e-10	0.0115239	0.126235	0.16062	0.0745254	0.877113
rs142997491	Hypothyroidism	PV	G	A	G	A	0.2385	0.0412	7.01504e-09	-0.127038	0.0135637	0.0197667	0.184144	0.490266
rs1432806	Hypothyroidism	PV	G	A	G	A	0.0583	0.0105	2.88602e-08	0.0726427	0.338619	0.326287	0.0589073	0.217512
rs1479565	Hypothyroidism	PV	A	G	A	G	0.0975	0.0101	7.52835e-22	-0.0599032	0.498866	0.403402	0.0552033	0.277861
rs1534430	Hypothyroidism	PV	T	C	T	C	-0.086	0.0101	1.44012e-17	0.0268576	0.428394	0.424101	0.0553239	0.627349
rs187707293	Hypothyroidism	PV	A	T	A	T	0.2419	0.044	3.98602e-08	-0.0834068	0.0133864	0.0201652	0.189889	0.660488
rs2111485	Hypothyroidism	PV	G	A	G	A	0.0813	0.0102	1.42692e-15	0.146739	0.479023	0.623368	0.055039	0.00767379
rs2114702	Hypothyroidism	PV	A	T	A	T	0.07	0.0111	2.99902e-10	-0.133992	0.26671	0.19367	0.0663998	0.0435963
rs2234167	Hypothyroidism	PV	A	G	A	G	0.0825	0.015	3.75198e-08	-0.175308	0.102013	0.101297	0.0838158	0.0364754
rs2247314	Hypothyroidism	PV	C	T	C	T	-0.086	0.0104	1.06488e-16	-0.132863	0.376495	0.338332	0.0565951	0.0188947
rs229528	Hypothyroidism	PV	T	C	T	C	0.0903	0.01	2.31206e-19	0.0240379	0.496016	0.402483	0.0555871	0.665423
rs2445608	Hypothyroidism	PV	A	G	A	G	-0.0593	0.0101	3.78704e-09	0.00177467	0.430366	0.393514	0.0558451	0.974649
rs244685	Hypothyroidism	PV	G	T	G	T	-0.0858	0.0132	7.0583e-11	0.0354781	0.79915	0.754091	0.062649	0.571189
rs2988277	Hypothyroidism	PV	T	C	T	C	0.0593	0.0106	2.48702e-08	0.0133891	0.287022	0.26373	0.0620822	0.829246
rs3087243	Hypothyroidism	PV	A	G	A	G	-0.1466	0.0102	4.77309e-47	0.0233301	0.386088	0.336524	0.0577837	0.686396
rs3118469	Hypothyroidism	PV	T	A	T	A	0.0803	0.0106	3.8212e-14	-0.0215674	0.295174	0.360045	0.0566427	0.70338
rs3184504	Hypothyroidism	PV	C	T	C	T	-0.1734	0.0102	7.50412e-65	-0.0421125	0.668513	0.581738	0.0555118	0.448078
rs3775291	Hypothyroidism	PV	T	C	T	C	-0.0649	0.0108	1.646e-09	0.0181122	0.287788	0.317702	0.0588236	0.758153
rs434294	Hypothyroidism	PV	G	A	G	A	-0.0683	0.0109	3.36101e-10	-0.0570907	0.322802	0.304034	0.0585456	0.329486
rs4409785	Hypothyroidism	PV	C	T	C	T	0.1069	0.0133	8.04452e-16	0.0859145	0.142566	0.177467	0.0733313	0.24136
rs4529854	Hypothyroidism	PV	T	C	T	C	-0.0768	0.0107	6.55843e-13	0.0207904	0.723438	0.726042	0.060835	0.732538
rs4835534	Hypothyroidism	PV	C	T	C	T	-0.1421	0.0132	7.05667e-27	0.0681777	0.156356	0.129695	0.0842146	0.418186
rs61759532	Hypothyroidism	PV	T	C	T	C	0.0905	0.0122	1.42102e-13	0.00626801	0.188941	0.191929	0.0692708	0.927901
rs61877856	Hypothyroidism	PV	T	C	T	C	-0.0658	0.0115	1.137e-08	-0.0159469	0.197495	0.228158	0.0646823	0.805262
rs6679677	Hypothyroidism	PV	A	C	A	C	0.3637	0.0159	2.38781e-115	0.0103982	0.108444	0.147275	0.0771456	0.89278
rs6908626	Hypothyroidism	PV	T	G	T	G	0.1441	0.0141	2.03704e-24	-0.0796118	0.17075	0.107485	0.0852116	0.350158
rs7030280	Hypothyroidism	PV	T	C	T	C	0.2075	0.0108	1.02e-82	0.0820545	0.745664	0.67291	0.0573303	0.152356
rs71508903	Hypothyroidism	PV	T	C	T	C	0.0934	0.0125	9.33684e-14	-0.0155803	0.210816	0.18315	0.0702023	0.824365
rs7223956	Hypothyroidism	PV	C	T	C	T	-0.0902	0.0144	4.26904e-10	0.0725192	0.897005	0.86384	0.0774762	0.349263
rs73192661	Hypothyroidism	PV	T	C	T	C	-0.1061	0.01	4.05229e-26	-0.0843669	0.428858	0.368027	0.0558473	0.130872
rs736374	Hypothyroidism	PV	A	G	A	G	0.0832	0.0103	6.00344e-16	-0.069407	0.375103	0.335118	0.0569977	0.223333
rs7441808	Hypothyroidism	PV	G	A	G	A	0.0766	0.0111	5.16654e-12	0.12311	0.21091	0.306801	0.0604064	0.0415461
rs7488011	Hypothyroidism	PV	T	C	T	C	0.1052	0.0111	2.51826e-21	0.131819	0.356485	0.282454	0.0622824	0.0343052
rs7574865	Hypothyroidism	PV	G	T	G	T	-0.1321	0.0117	1.66686e-29	-0.0176899	0.74252	0.765096	0.0644825	0.783827
rs7742626	Hypothyroidism	PV	C	T	C	T	0.0686	0.0116	3.41201e-09	0.0481666	0.267343	0.184831	0.0715967	0.501108
rs79490353	Hypothyroidism	PV	C	T	C	T	0.2006	0.0349	8.82003e-09	-0.276124	0.0241151	0.0121632	0.219706	0.208831
rs7990020	Hypothyroidism	PV	C	A	C	A	0.0577	0.0101	9.9731e-09	-0.00996179	0.453482	0.612851	0.0560357	0.858899
rs853305	Hypothyroidism	PV	C	T	C	T	-0.0802	0.0111	4.39845e-13	0.0678294	0.718894	0.798423	0.0665715	0.308253
rs881858	Hypothyroidism	PV	A	G	A	G	0.0665	0.0108	8.45707e-10	0.0555526	0.747899	0.689477	0.0585825	0.342986
rs911760	Hypothyroidism	PV	A	C	A	C	0.0879	0.0125	1.95389e-12	-0.00770371	0.212143	0.223252	0.0667247	0.908084
rs926103	Hypothyroidism	PV	C	T	C	T	-0.0678	0.0104	7.65244e-11	-0.0244299	0.697985	0.610584	0.056217	0.663879
rs9271365	Hypothyroidism	PV	G	T	G	T	0.2484	0.0105	4.90908e-123	-0.087896	0.443466	0.346834	0.0563196	0.118603
rs9277559	Hypothyroidism	PV	C	T	C	T	-0.133	0.012	1.86294e-28	-0.0585892	0.331026	0.18704	0.0683639	0.391434
rs9497965	Hypothyroidism	PV	T	C	T	C	0.0827	0.0102	3.70681e-16	-0.00259879	0.409035	0.336166	0.0578846	0.96419
rs9511151	Hypothyroidism	PV	A	G	A	G	-0.0976	0.0106	3.07822e-20	0.029704	0.279567	0.350879	0.05723	0.603741
rs9902341	Hypothyroidism	PV	T	C	T	C	0.0801	0.0129	4.68198e-10	0.16844	0.172257	0.229568	0.0677305	0.0128855
rs10075764	Hypothyroidism	PsA	G	A	G	A	-0.057	0.0104	4.25598e-08	-0.0719717	0.302413	0.379063	0.0260304	0.00569377
rs10126000	Hypothyroidism	PsA	A	C	A	C	-0.0683	0.0104	5.13334e-11	0.0203311	0.688692	0.663157	0.0268118	0.448278
rs10424978	Hypothyroidism	PsA	A	C	A	C	-0.0775	0.0102	2.76694e-14	-0.0267021	0.624328	0.594044	0.0259084	0.302712
rs1079418	Hypothyroidism	PsA	G	A	G	A	-0.0657	0.011	2.13998e-09	-0.0249329	0.262374	0.258174	0.0287419	0.385681
rs10917477	Hypothyroidism	PsA	G	A	G	A	0.064	0.01	1.75299e-10	-0.00591246	0.386901	0.501301	0.0253483	0.815568
rs11171710	Hypothyroidism	PsA	A	G	A	G	-0.0698	0.01	3.18713e-12	-0.026246	0.443916	0.438784	0.0256288	0.305796
rs114285740	Hypothyroidism	PsA	C	G	C	G	0.1669	0.0301	3.05999e-08	-0.00322459	0.0273776	0.0388397	0.0661834	0.961141
rs11675342	Hypothyroidism	PsA	T	C	T	C	0.0906	0.01	1.39605e-19	-0.00279912	0.387729	0.440121	0.0255847	0.912881
rs11875260	Hypothyroidism	PsA	G	A	G	A	0.0751	0.0135	2.53998e-08	-0.0329277	0.172925	0.167384	0.0335351	0.326156
rs12117927	Hypothyroidism	PsA	A	C	A	C	0.0627	0.0105	2.28802e-09	-0.0315413	0.476541	0.400644	0.0261661	0.228039
rs12379417	Hypothyroidism	PsA	A	G	A	G	0.0583	0.0103	1.51001e-08	0.0626684	0.317559	0.390332	0.026233	0.0168982
rs12582330	Hypothyroidism	PsA	T	G	T	G	-0.061	0.0109	2.05201e-08	-0.0318813	0.624365	0.671023	0.0272973	0.242835
rs12593201	Hypothyroidism	PsA	A	G	A	G	0.0905	0.0112	7.68953e-16	0.0522531	0.325432	0.269818	0.0288809	0.0704109
rs12984428	Hypothyroidism	PsA	A	G	A	G	-0.0659	0.0102	1.10601e-10	-0.00665811	0.35604	0.361408	0.0264367	0.801156
rs13090803	Hypothyroidism	PsA	T	G	T	G	0.0829	0.0128	9.00119e-11	0.0574622	0.190624	0.149346	0.0363282	0.113707
rs13109179	Hypothyroidism	PsA	A	G	A	G	0.0647	0.01	9.4189e-11	0.00470773	0.461895	0.471802	0.0254369	0.85317
rs1364450	Hypothyroidism	PsA	C	A	C	A	0.0886	0.0139	1.97102e-10	0.000507654	0.126235	0.159168	0.0346173	0.9883
rs142997491	Hypothyroidism	PsA	G	A	G	A	0.2385	0.0412	7.01504e-09	-0.0122509	0.0135637	0.0218997	0.0864789	0.887345
rs1432806	Hypothyroidism	PsA	G	A	G	A	0.0583	0.0105	2.88602e-08	-0.017318	0.338619	0.306119	0.0273905	0.527215
rs1479565	Hypothyroidism	PsA	A	G	A	G	0.0975	0.0101	7.52835e-22	0.0210344	0.498866	0.423432	0.0256428	0.412055
rs1534430	Hypothyroidism	PsA	T	C	T	C	-0.086	0.0101	1.44012e-17	-0.0402199	0.428394	0.408575	0.0256827	0.117341
rs187707293	Hypothyroidism	PsA	A	T	A	T	0.2419	0.044	3.98602e-08	0.0156121	0.0133864	0.021941	0.0887462	0.860358
rs2114702	Hypothyroidism	PsA	A	T	A	T	0.07	0.0111	2.99902e-10	-0.0517902	0.26671	0.206996	0.0308588	0.0932889
rs2234167	Hypothyroidism	PsA	A	G	A	G	0.0825	0.015	3.75198e-08	-0.0249123	0.102013	0.117254	0.039018	0.523161
rs2247314	Hypothyroidism	PsA	C	T	C	T	-0.086	0.0104	1.06488e-16	-0.0150129	0.376495	0.364806	0.0263345	0.568619
rs229528	Hypothyroidism	PsA	T	C	T	C	0.0903	0.01	2.31206e-19	0.0499316	0.496016	0.410078	0.0258251	0.0531802
rs2445608	Hypothyroidism	PsA	A	G	A	G	-0.0593	0.0101	3.78704e-09	-0.00943611	0.430366	0.389549	0.0260268	0.716939
rs244685	Hypothyroidism	PsA	G	T	G	T	-0.0858	0.0132	7.0583e-11	0.0234584	0.79915	0.754349	0.0292484	0.42253
rs2988277	Hypothyroidism	PsA	T	C	T	C	0.0593	0.0106	2.48702e-08	-0.0288766	0.287022	0.256368	0.0288588	0.317011
rs3087243	Hypothyroidism	PsA	A	G	A	G	-0.1466	0.0102	4.77309e-47	-0.0219062	0.386088	0.327169	0.0268691	0.414905
rs3118469	Hypothyroidism	PsA	T	A	T	A	0.0803	0.0106	3.8212e-14	0.0576473	0.295174	0.377785	0.0262958	0.0283602
rs3184504	Hypothyroidism	PsA	C	T	C	T	-0.1734	0.0102	7.50412e-65	-0.0665296	0.668513	0.575031	0.0255683	0.00926723
rs3775291	Hypothyroidism	PsA	T	C	T	C	-0.0649	0.0108	1.646e-09	-0.0282242	0.287788	0.308992	0.0274118	0.303179
rs4409785	Hypothyroidism	PsA	C	T	C	T	0.1069	0.0133	8.04452e-16	-0.000981981	0.142566	0.165411	0.0340521	0.976994
rs4529854	Hypothyroidism	PsA	T	C	T	C	-0.0768	0.0107	6.55843e-13	-0.0247115	0.723438	0.717893	0.028375	0.383813
rs4835534	Hypothyroidism	PsA	C	T	C	T	-0.1421	0.0132	7.05667e-27	0.0226872	0.156356	0.125787	0.0390871	0.561627
rs61759532	Hypothyroidism	PsA	T	C	T	C	0.0905	0.0122	1.42102e-13	0.0245177	0.188941	0.192878	0.0324494	0.449907
rs6679677	Hypothyroidism	PsA	A	C	A	C	0.3637	0.0159	2.38781e-115	0.0921116	0.108444	0.155524	0.0359886	0.0104833
rs6908626	Hypothyroidism	PsA	T	G	T	G	0.1441	0.0141	2.03704e-24	-0.0223801	0.17075	0.113267	0.0396629	0.572578
rs7030280	Hypothyroidism	PsA	T	C	T	C	0.2075	0.0108	1.02e-82	-0.00940895	0.745664	0.652158	0.0266547	0.724092
rs71508903	Hypothyroidism	PsA	T	C	T	C	0.0934	0.0125	9.33684e-14	-0.0335992	0.210816	0.181208	0.0326411	0.303315
rs7223956	Hypothyroidism	PsA	C	T	C	T	-0.0902	0.0144	4.26904e-10	-0.00682034	0.897005	0.855469	0.0361555	0.850376
rs73192661	Hypothyroidism	PsA	T	C	T	C	-0.1061	0.01	4.05229e-26	-0.0403798	0.428858	0.37825	0.0259903	0.120269
rs736374	Hypothyroidism	PsA	A	G	A	G	0.0832	0.0103	6.00344e-16	-0.0012827	0.375103	0.350613	0.0265425	0.961456
rs7441808	Hypothyroidism	PsA	G	A	G	A	0.0766	0.0111	5.16654e-12	0.0547896	0.21091	0.29254	0.0281554	0.0516583
rs7488011	Hypothyroidism	PsA	T	C	T	C	0.1052	0.0111	2.51826e-21	0.0456522	0.356485	0.264497	0.0290053	0.115504
rs7574865	Hypothyroidism	PsA	G	T	G	T	-0.1321	0.0117	1.66686e-29	-0.0286474	0.74252	0.764595	0.0301122	0.341424
rs7742626	Hypothyroidism	PsA	C	T	C	T	0.0686	0.0116	3.41201e-09	0.00356426	0.267343	0.177164	0.0334181	0.915062
rs79490353	Hypothyroidism	PsA	C	T	C	T	0.2006	0.0349	8.82003e-09	-0.0289745	0.0241151	0.0159275	0.102369	0.777145
rs7990020	Hypothyroidism	PsA	C	A	C	A	0.0577	0.0101	9.9731e-09	0.0183771	0.453482	0.623449	0.0261302	0.481876
rs853305	Hypothyroidism	PsA	C	T	C	T	-0.0802	0.0111	4.39845e-13	0.0168137	0.718894	0.78934	0.0309715	0.587213
rs881858	Hypothyroidism	PsA	A	G	A	G	0.0665	0.0108	8.45707e-10	0.0234057	0.747899	0.683395	0.0272892	0.391063
rs911760	Hypothyroidism	PsA	A	C	A	C	0.0879	0.0125	1.95389e-12	0.00291116	0.212143	0.224996	0.0310583	0.925322
rs926103	Hypothyroidism	PsA	C	T	C	T	-0.0678	0.0104	7.65244e-11	-0.0534657	0.697985	0.605501	0.0261622	0.0409911
rs9497965	Hypothyroidism	PsA	T	C	T	C	0.0827	0.0102	3.70681e-16	0.0149314	0.409035	0.338683	0.0269421	0.579441
rs9511151	Hypothyroidism	PsA	A	G	A	G	-0.0976	0.0106	3.07822e-20	0.00644748	0.279567	0.346856	0.0265811	0.808347
rs9902341	Hypothyroidism	PsA	T	C	T	C	0.0801	0.0129	4.68198e-10	-0.0111298	0.172257	0.200604	0.0315139	0.723959
rs10126000	Hypothyroidism	PsO	A	C	A	C	-0.0683	0.0104	5.13334e-11	0.0141235	0.688692	0.662188	0.0158214	0.372028
rs10424978	Hypothyroidism	PsO	A	C	A	C	-0.0775	0.0102	2.76694e-14	-0.00505662	0.624328	0.598317	0.0152935	0.740918
rs1079418	Hypothyroidism	PsO	G	A	G	A	-0.0657	0.011	2.13998e-09	0.010228	0.262374	0.26444	0.0169444	0.546096
rs10917477	Hypothyroidism	PsO	G	A	G	A	0.064	0.01	1.75299e-10	-0.00884192	0.386901	0.501779	0.0149571	0.554419
rs11171710	Hypothyroidism	PsO	A	G	A	G	-0.0698	0.01	3.18713e-12	-0.0239934	0.443916	0.44155	0.0151002	0.112072
rs114285740	Hypothyroidism	PsO	C	G	C	G	0.1669	0.0301	3.05999e-08	0.0153748	0.0273776	0.0398587	0.0388954	0.692631
rs11675342	Hypothyroidism	PsO	T	C	T	C	0.0906	0.01	1.39605e-19	-0.0203084	0.387729	0.435399	0.0150952	0.178511
rs11875260	Hypothyroidism	PsO	G	A	G	A	0.0751	0.0135	2.53998e-08	-0.0232461	0.172925	0.167819	0.0198366	0.241246
rs12582330	Hypothyroidism	PsO	T	G	T	G	-0.061	0.0109	2.05201e-08	-0.0415558	0.624365	0.668598	0.0159847	0.00932996
rs12593201	Hypothyroidism	PsO	A	G	A	G	0.0905	0.0112	7.68953e-16	0.024978	0.325432	0.266609	0.0169957	0.141653
rs12984428	Hypothyroidism	PsO	A	G	A	G	-0.0659	0.0102	1.10601e-10	-0.0118229	0.35604	0.359977	0.0156001	0.448526
rs13090803	Hypothyroidism	PsO	T	G	T	G	0.0829	0.0128	9.00119e-11	0.0374506	0.190624	0.146044	0.0214712	0.0811204
rs13109179	Hypothyroidism	PsO	A	G	A	G	0.0647	0.01	9.4189e-11	-0.00309101	0.461895	0.470206	0.0150298	0.837057
rs1364450	Hypothyroidism	PsO	C	A	C	A	0.0886	0.0139	1.97102e-10	-0.0199818	0.126235	0.156726	0.0204019	0.327377
rs142997491	Hypothyroidism	PsO	G	A	G	A	0.2385	0.0412	7.01504e-09	-0.0188696	0.0135637	0.021904	0.0507706	0.710143
rs1432806	Hypothyroidism	PsO	G	A	G	A	0.0583	0.0105	2.88602e-08	-0.00301963	0.338619	0.308703	0.0161673	0.851838
rs1479565	Hypothyroidism	PsO	A	G	A	G	0.0975	0.0101	7.52835e-22	0.008136	0.498866	0.42043	0.0151229	0.590582
rs1534430	Hypothyroidism	PsO	T	C	T	C	-0.086	0.0101	1.44012e-17	-0.013167	0.428394	0.414816	0.0151589	0.385065
rs187707293	Hypothyroidism	PsO	A	T	A	T	0.2419	0.044	3.98602e-08	0.048067	0.0133864	0.0222358	0.0526538	0.361303
rs2114702	Hypothyroidism	PsO	A	T	A	T	0.07	0.0111	2.99902e-10	-0.0195912	0.26671	0.213152	0.0181904	0.281478
rs2234167	Hypothyroidism	PsO	A	G	A	G	0.0825	0.015	3.75198e-08	-0.0162597	0.102013	0.11804	0.0230309	0.48019
rs2247314	Hypothyroidism	PsO	C	T	C	T	-0.086	0.0104	1.06488e-16	-0.0228486	0.376495	0.364483	0.0154934	0.140284
rs229528	Hypothyroidism	PsO	T	C	T	C	0.0903	0.01	2.31206e-19	-0.00546048	0.496016	0.395585	0.0152478	0.720256
rs2445608	Hypothyroidism	PsO	A	G	A	G	-0.0593	0.0101	3.78704e-09	-0.0165802	0.430366	0.387887	0.0153276	0.279375
rs244685	Hypothyroidism	PsO	G	T	G	T	-0.0858	0.0132	7.0583e-11	0.0233348	0.79915	0.752461	0.0171964	0.174795
rs2988277	Hypothyroidism	PsO	T	C	T	C	0.0593	0.0106	2.48702e-08	-0.0102368	0.287022	0.258317	0.0170632	0.548551
rs3087243	Hypothyroidism	PsO	A	G	A	G	-0.1466	0.0102	4.77309e-47	-0.0140352	0.386088	0.327342	0.0158592	0.376163
rs3775291	Hypothyroidism	PsO	T	C	T	C	-0.0649	0.0108	1.646e-09	-0.00796647	0.287788	0.313542	0.016133	0.621447
rs434294	Hypothyroidism	PsO	G	A	G	A	-0.0683	0.0109	3.36101e-10	-0.0398599	0.322802	0.307062	0.0160655	0.0130982
rs4409785	Hypothyroidism	PsO	C	T	C	T	0.1069	0.0133	8.04452e-16	-0.0246921	0.142566	0.162983	0.0200498	0.218122
rs4529854	Hypothyroidism	PsO	T	C	T	C	-0.0768	0.0107	6.55843e-13	0.00409603	0.723438	0.721789	0.016685	0.806075
rs4835534	Hypothyroidism	PsO	C	T	C	T	-0.1421	0.0132	7.05667e-27	0.00878165	0.156356	0.124278	0.023049	0.703203
rs61759532	Hypothyroidism	PsO	T	C	T	C	0.0905	0.0122	1.42102e-13	0.0322535	0.188941	0.19495	0.0190652	0.0906943
rs6679677	Hypothyroidism	PsO	A	C	A	C	0.3637	0.0159	2.38781e-115	0.0268869	0.108444	0.149385	0.021142	0.203469
rs6908626	Hypothyroidism	PsO	T	G	T	G	0.1441	0.0141	2.03704e-24	-0.00967542	0.17075	0.114264	0.023388	0.6791
rs7030280	Hypothyroidism	PsO	T	C	T	C	0.2075	0.0108	1.02e-82	-0.00483184	0.745664	0.65303	0.0156938	0.758172
rs71508903	Hypothyroidism	PsO	T	C	T	C	0.0934	0.0125	9.33684e-14	-0.00927702	0.210816	0.184496	0.0192877	0.63053
rs7223956	Hypothyroidism	PsO	C	T	C	T	-0.0902	0.0144	4.26904e-10	-0.0351459	0.897005	0.851329	0.0212668	0.0984102
rs73192661	Hypothyroidism	PsO	T	C	T	C	-0.1061	0.01	4.05229e-26	-0.0310802	0.428858	0.378893	0.0153545	0.0429517
rs736374	Hypothyroidism	PsO	A	G	A	G	0.0832	0.0103	6.00344e-16	0.00165128	0.375103	0.351128	0.0156499	0.915968
rs7441808	Hypothyroidism	PsO	G	A	G	A	0.0766	0.0111	5.16654e-12	0.0422002	0.21091	0.290077	0.0165899	0.0109678
rs7488011	Hypothyroidism	PsO	T	C	T	C	0.1052	0.0111	2.51826e-21	0.0261699	0.356485	0.26143	0.0171086	0.126107
rs7574865	Hypothyroidism	PsO	G	T	G	T	-0.1321	0.0117	1.66686e-29	-0.00901574	0.74252	0.766159	0.0177001	0.610499
rs7742626	Hypothyroidism	PsO	C	T	C	T	0.0686	0.0116	3.41201e-09	-0.036501	0.267343	0.172271	0.0196544	0.0632922
rs79490353	Hypothyroidism	PsO	C	T	C	T	0.2006	0.0349	8.82003e-09	-0.0538472	0.0241151	0.0154736	0.06054	0.373763
rs7990020	Hypothyroidism	PsO	C	A	C	A	0.0577	0.0101	9.9731e-09	0.0214228	0.453482	0.623013	0.0154023	0.16426
rs853305	Hypothyroidism	PsO	C	T	C	T	-0.0802	0.0111	4.39845e-13	0.00774654	0.718894	0.788102	0.0182807	0.671744
rs881858	Hypothyroidism	PsO	A	G	A	G	0.0665	0.0108	8.45707e-10	0.0153174	0.747899	0.682157	0.0160746	0.340642
rs911760	Hypothyroidism	PsO	A	C	A	C	0.0879	0.0125	1.95389e-12	0.00500236	0.212143	0.225513	0.0183078	0.784672
rs926103	Hypothyroidism	PsO	C	T	C	T	-0.0678	0.0104	7.65244e-11	-0.0216627	0.697985	0.612092	0.0154138	0.159899
rs9497965	Hypothyroidism	PsO	T	C	T	C	0.0827	0.0102	3.70681e-16	-0.0171767	0.409035	0.332496	0.0158859	0.279584
rs9511151	Hypothyroidism	PsO	A	G	A	G	-0.0976	0.0106	3.07822e-20	0.00885785	0.279567	0.34712	0.0157115	0.572903
rs9902341	Hypothyroidism	PsO	T	C	T	C	0.0801	0.0129	4.68198e-10	0.0331517	0.172257	0.207914	0.0185817	0.0744063
rs1003150	TSH	PV	T	A	T	A	0.0614	0.0103	2.869e-09	-0.133124	0.1223	0.065159	0.104063	0.200804
rs1042673	TSH	PV	A	G	A	G	-0.0546	0.0061	3.571e-19	-0.00244071	0.4098	0.576297	0.0551665	0.964711
rs1045476	TSH	PV	A	G	A	G	0.049	0.0082	2.357e-09	0.104863	0.3686	0.201097	0.0700218	0.134242
rs10748781	TSH	PV	C	A	C	A	0.0467	0.0064	3.689e-13	-0.191782	0.3123	0.303968	0.0574721	0.000846993
rs1079418	TSH	PV	A	G	A	G	0.1009	0.0066	8.232e-53	-0.103361	0.7179	0.71694	0.0617418	0.0941131
rs10814915	TSH	PV	T	C	T	C	0.0421	0.0061	5.06e-12	0.010163	0.5417	0.45928	0.0547113	0.852635
rs10917469	TSH	PV	A	G	A	G	0.1112	0.0085	3.954e-39	-0.022495	0.8269	0.872301	0.0823921	0.784834
rs10957494	TSH	PV	A	G	A	G	-0.0402	0.0066	1.097e-09	0.01608	0.5911	0.69955	0.0590718	0.78546
rs11255790	TSH	PV	C	T	C	T	0.041	0.0066	6.831e-10	0.0164611	0.8063	0.8162	0.0703037	0.814874
rs1157994	TSH	PV	A	G	A	G	-0.0904	0.0155	5.282e-09	0.32049	0.03617	0.056883	0.13348	0.016349
rs11654194	TSH	PV	A	G	A	G	0.0467	0.0061	1.821e-14	-0.00346394	0.2756	0.43016	0.0550308	0.94981
rs11732089	TSH	PV	T	C	T	C	0.115	0.0076	1.726e-51	-0.074815	0.8104	0.871226	0.08475	0.377359
rs11755845	TSH	PV	C	T	C	T	0.0725	0.0069	1.432e-25	0.0183999	0.7999	0.79957	0.0679686	0.786613
rs1203944	TSH	PV	T	C	T	C	-0.0509	0.0073	2.416e-12	-0.120417	0.2775	0.191218	0.0669596	0.0721224
rs12284404	TSH	PV	G	A	G	A	0.0667	0.0069	2.477e-22	-0.0123356	0.8278	0.692194	0.0591819	0.83489
rs12364	TSH	PV	T	A	T	A	-0.0522	0.0093	2.118e-08	-0.160322	0.1401	0.110457	0.0815883	0.0494129
rs12893151	TSH	PV	C	A	C	A	0.0624	0.0078	1.024e-15	-0.0773963	0.8205	0.727021	0.0624605	0.2153
rs13015993	TSH	PV	G	A	G	A	-0.0818	0.0069	4.523e-32	0.0195837	0.3984	0.381484	0.0561778	0.727388
rs13329353	TSH	PV	T	C	T	C	0.0614	0.0065	5.169e-21	-0.0890994	0.658	0.642811	0.0575121	0.121327
rs1663070	TSH	PV	C	T	C	T	0.0463	0.007	3.493e-11	0.063183	0.3292	0.241999	0.0647279	0.328999
rs17020122	TSH	PV	C	T	C	T	-0.1044	0.0114	5.32e-20	-0.0613949	0.8576	0.879226	0.0854109	0.472253
rs17477923	TSH	PV	T	C	T	C	0.0826	0.0069	2.572e-33	-0.0224233	0.8274	0.688937	0.0591426	0.704584
rs17767491	TSH	PV	A	G	A	G	0.0883	0.0065	3.351e-42	0.0326839	0.7463	0.694678	0.0591686	0.580684
rs2127387	TSH	PV	G	A	G	A	-0.1435	0.0062	1.1e-117	0.0872691	0.3654	0.611121	0.0553689	0.114994
rs2272642	TSH	PV	A	G	A	G	0.0442	0.0079	2.096e-08	-0.129638	0.864	0.821583	0.073947	0.0795811
rs2284736	TSH	PV	G	A	G	A	-0.0436	0.0064	1.06e-11	0.0380673	0.5472	0.395573	0.0559711	0.496427
rs2439301	TSH	PV	A	G	A	G	-0.0587	0.0076	8.153e-15	0.0437402	0.2404	0.279159	0.061528	0.477147
rs28502438	TSH	PV	T	C	T	C	0.0338	0.0061	3.699e-08	-0.0204544	0.772	0.647498	0.0570996	0.720177
rs30227	TSH	PV	C	T	C	T	0.0468	0.0063	7.586e-14	0.101683	0.3755	0.39447	0.0564107	0.0714595
rs334725	TSH	PV	G	A	G	A	-0.1737	0.0147	2.445e-32	-0.0840191	0.07601	0.017673	0.198798	0.672561
rs398745	TSH	PV	A	C	A	C	-0.052	0.0062	3.97e-17	-0.0349128	0.5192	0.61836	0.056373	0.535707
rs4445669	TSH	PV	T	C	T	C	-0.0397	0.0061	5.758e-11	0.0440129	0.6213	0.459335	0.0548033	0.421913
rs4804413	TSH	PV	C	T	C	T	-0.0532	0.0062	8.635e-18	0.0592669	0.6346	0.616134	0.0556323	0.286725
rs4933466	TSH	PV	A	G	A	G	0.0395	0.0063	5.134e-10	0.00903276	0.5513	0.575365	0.0554104	0.870506
rs59381142	TSH	PV	G	A	G	A	0.058	0.0076	1.696e-14	0.000472517	0.7816	0.814335	0.0703217	0.994639
rs7329958	TSH	PV	T	C	T	C	-0.0439	0.0065	1.133e-11	0.0347057	0.2683	0.349603	0.0573125	0.544811
rs744103	TSH	PV	T	A	T	A	-0.0919	0.0069	6.727e-41	-0.0558125	0.3727	0.313942	0.0584938	0.340002
rs7529705	TSH	PV	G	A	G	A	-0.0531	0.0064	1.393e-16	0.0361693	0.6561	0.670103	0.0575683	0.529817
rs8015085	TSH	PV	G	A	G	A	-0.0671	0.0077	2.445e-18	0.0605967	0.7903	0.830275	0.0712788	0.395249
rs9298749	TSH	PV	A	C	A	C	-0.0393	0.0064	8.797e-10	0.0197071	0.473	0.540044	0.0549109	0.719676
rs9497965	TSH	PV	C	T	C	T	-0.0444	0.0062	9.811e-13	0.00259879	0.6218	0.663834	0.0578846	0.96419
rs1003150	TSH	PsA	T	A	T	A	0.0614	0.0103	2.869e-09	0.0534427	0.1223	0.077175	0.0486058	0.271544
rs1042673	TSH	PsA	A	G	A	G	-0.0546	0.0061	3.571e-19	0.0269087	0.4098	0.58038	0.025663	0.294391
rs1045476	TSH	PsA	A	G	A	G	0.049	0.0082	2.357e-09	0.0335736	0.3686	0.192407	0.032443	0.300739
rs10748781	TSH	PsA	C	A	C	A	0.0467	0.0064	3.689e-13	-0.0143091	0.3123	0.342546	0.0267225	0.592325
rs1079418	TSH	PsA	A	G	A	G	0.1009	0.0066	8.232e-53	0.0249329	0.7179	0.741826	0.0287419	0.385681
rs10814915	TSH	PsA	T	C	T	C	0.0421	0.0061	5.06e-12	0.000366014	0.5417	0.459259	0.0253932	0.9885
rs10917469	TSH	PsA	A	G	A	G	0.1112	0.0085	3.954e-39	0.0130071	0.8269	0.877729	0.0385237	0.735636
rs10957494	TSH	PsA	A	G	A	G	-0.0402	0.0066	1.097e-09	-0.0247892	0.5911	0.690223	0.0274872	0.367139
rs11255790	TSH	PsA	C	T	C	T	0.041	0.0066	6.831e-10	-0.00328196	0.8063	0.812685	0.0326188	0.919855
rs1157994	TSH	PsA	A	G	A	G	-0.0904	0.0155	5.282e-09	-0.0423113	0.03617	0.041471	0.0624479	0.49806
rs11654194	TSH	PsA	A	G	A	G	0.0467	0.0061	1.821e-14	-0.0200981	0.2756	0.426341	0.025628	0.432909
rs11732089	TSH	PsA	T	C	T	C	0.115	0.0076	1.726e-51	-0.0256807	0.8104	0.875459	0.039331	0.513796
rs11755845	TSH	PsA	C	T	C	T	0.0725	0.0069	1.432e-25	0.0262849	0.7999	0.8009	0.0315351	0.404556
rs1203944	TSH	PsA	T	C	T	C	-0.0509	0.0073	2.416e-12	0.0208603	0.2775	0.212343	0.0312923	0.50501
rs12284404	TSH	PsA	G	A	G	A	0.0667	0.0069	2.477e-22	-0.018627	0.8278	0.693301	0.0275574	0.499082
rs12364	TSH	PsA	T	A	T	A	-0.0522	0.0093	2.118e-08	-0.149929	0.1401	0.112053	0.0391725	0.000129503
rs12893151	TSH	PsA	C	A	C	A	0.0624	0.0078	1.024e-15	-0.0363813	0.8205	0.734777	0.0290895	0.211056
rs13015993	TSH	PsA	G	A	G	A	-0.0818	0.0069	4.523e-32	-0.00634036	0.3984	0.375182	0.0260907	0.807996
rs13329353	TSH	PsA	T	C	T	C	0.0614	0.0065	5.169e-21	0.00795271	0.658	0.665368	0.026753	0.766265
rs1663070	TSH	PsA	C	T	C	T	0.0463	0.007	3.493e-11	-0.0466059	0.3292	0.221823	0.0301621	0.122302
rs17020122	TSH	PsA	C	T	C	T	-0.1044	0.0114	5.32e-20	0.0279947	0.8576	0.887952	0.0397252	0.480992
rs17477923	TSH	PsA	T	C	T	C	0.0826	0.0069	2.572e-33	-0.0202956	0.8274	0.688663	0.0274861	0.460272
rs17767491	TSH	PsA	A	G	A	G	0.0883	0.0065	3.351e-42	-0.0431853	0.7463	0.681526	0.0275416	0.11688
rs2127387	TSH	PsA	G	A	G	A	-0.1435	0.0062	1.1e-117	-0.0156285	0.3654	0.585803	0.025739	0.543722
rs2272642	TSH	PsA	A	G	A	G	0.0442	0.0079	2.096e-08	-0.0454909	0.864	0.833155	0.0343916	0.185924
rs2284736	TSH	PsA	G	A	G	A	-0.0436	0.0064	1.06e-11	0.0290691	0.5472	0.395019	0.0260345	0.264184
rs2439301	TSH	PsA	A	G	A	G	-0.0587	0.0076	8.153e-15	0.0131493	0.2404	0.274501	0.028593	0.645604
rs28502438	TSH	PsA	T	C	T	C	0.0338	0.0061	3.699e-08	-0.00430309	0.772	0.649228	0.0265026	0.871019
rs30227	TSH	PsA	C	T	C	T	0.0468	0.0063	7.586e-14	-0.0118254	0.3755	0.369096	0.0262241	0.652037
rs334725	TSH	PsA	G	A	G	A	-0.1737	0.0147	2.445e-32	0.00182475	0.07601	0.019585	0.0916563	0.984116
rs398745	TSH	PsA	A	C	A	C	-0.052	0.0062	3.97e-17	0.00346593	0.5192	0.628022	0.0262257	0.894859
rs4445669	TSH	PsA	T	C	T	C	-0.0397	0.0061	5.758e-11	0.00183013	0.6213	0.449753	0.0254653	0.942707
rs4804413	TSH	PsA	C	T	C	T	-0.0532	0.0062	8.635e-18	0.000526186	0.6346	0.602874	0.0258809	0.983779
rs4933466	TSH	PsA	A	G	A	G	0.0395	0.0063	5.134e-10	0.00356289	0.5513	0.574013	0.0257865	0.890107
rs59381142	TSH	PsA	G	A	G	A	0.058	0.0076	1.696e-14	0.0542589	0.7816	0.821965	0.0326412	0.0964562
rs7329958	TSH	PsA	T	C	T	C	-0.0439	0.0065	1.133e-11	0.00555849	0.2683	0.344078	0.0266197	0.834596
rs744103	TSH	PsA	T	A	T	A	-0.0919	0.0069	6.727e-41	-0.0240866	0.3727	0.319943	0.0272404	0.376575
rs7529705	TSH	PsA	G	A	G	A	-0.0531	0.0064	1.393e-16	-0.0171537	0.6561	0.656792	0.0267254	0.520972
rs8015085	TSH	PsA	G	A	G	A	-0.0671	0.0077	2.445e-18	0.00968023	0.7903	0.824066	0.0332832	0.77117
rs9298749	TSH	PsA	A	C	A	C	-0.0393	0.0064	8.797e-10	-0.00277521	0.473	0.533398	0.0255115	0.913375
rs9497965	TSH	PsA	C	T	C	T	-0.0444	0.0062	9.811e-13	-0.0149314	0.6218	0.661317	0.0269421	0.579441
rs1003150	TSH	PsO	T	A	T	A	0.0614	0.0103	2.869e-09	-0.0434036	0.1223	0.070531	0.0286977	0.130421
rs1042673	TSH	PsO	A	G	A	G	-0.0546	0.0061	3.571e-19	0.00297207	0.4098	0.576439	0.0151132	0.844098
rs1045476	TSH	PsO	A	G	A	G	0.049	0.0082	2.357e-09	0.0349236	0.3686	0.192072	0.0191734	0.0685378
rs10748781	TSH	PsO	C	A	C	A	0.0467	0.0064	3.689e-13	-0.0138489	0.3123	0.344078	0.0157379	0.378874
rs1079418	TSH	PsO	A	G	A	G	0.1009	0.0066	8.232e-53	-0.010228	0.7179	0.73556	0.0169444	0.546096
rs10814915	TSH	PsO	T	C	T	C	0.0421	0.0061	5.06e-12	0.0111883	0.5417	0.458931	0.0149954	0.455598
rs10917469	TSH	PsO	A	G	A	G	0.1112	0.0085	3.954e-39	0.00830143	0.8269	0.877465	0.0227254	0.714893
rs10957494	TSH	PsO	A	G	A	G	-0.0402	0.0066	1.097e-09	-0.0160145	0.5911	0.69233	0.0162158	0.323355
rs11255790	TSH	PsO	C	T	C	T	0.041	0.0066	6.831e-10	0.013585	0.8063	0.814062	0.019199	0.479201
rs1157994	TSH	PsO	A	G	A	G	-0.0904	0.0155	5.282e-09	-0.0320485	0.03617	0.041807	0.0369031	0.385147
rs11654194	TSH	PsO	A	G	A	G	0.0467	0.0061	1.821e-14	0.0209358	0.2756	0.43579	0.015096	0.165488
rs11732089	TSH	PsO	T	C	T	C	0.115	0.0076	1.726e-51	-0.00838339	0.8104	0.877327	0.023197	0.717801
rs11755845	TSH	PsO	C	T	C	T	0.0725	0.0069	1.432e-25	0.0231198	0.7999	0.800134	0.0185891	0.213599
rs1203944	TSH	PsO	T	C	T	C	-0.0509	0.0073	2.416e-12	0.0114149	0.2775	0.210794	0.0184356	0.535802
rs12284404	TSH	PsO	G	A	G	A	0.0667	0.0069	2.477e-22	-0.00600777	0.8278	0.694552	0.01623	0.711259
rs12893151	TSH	PsO	C	A	C	A	0.0624	0.0078	1.024e-15	-0.0271248	0.8205	0.736056	0.0171488	0.11371
rs13015993	TSH	PsO	G	A	G	A	-0.0818	0.0069	4.523e-32	-0.0115274	0.3984	0.373766	0.0154122	0.454496
rs13329353	TSH	PsO	T	C	T	C	0.0614	0.0065	5.169e-21	0.0141122	0.658	0.666174	0.0157821	0.37122
rs1663070	TSH	PsO	C	T	C	T	0.0463	0.007	3.493e-11	-0.0217165	0.3292	0.22561	0.0178012	0.222487
rs17020122	TSH	PsO	C	T	C	T	-0.1044	0.0114	5.32e-20	-0.0376602	0.8576	0.881158	0.0234101	0.107679
rs17477923	TSH	PsO	T	C	T	C	0.0826	0.0069	2.572e-33	-0.013978	0.8274	0.689131	0.0161781	0.387584
rs17767491	TSH	PsO	A	G	A	G	0.0883	0.0065	3.351e-42	-0.012694	0.7463	0.686078	0.0162421	0.43448
rs2127387	TSH	PsO	G	A	G	A	-0.1435	0.0062	1.1e-117	-0.00127939	0.3654	0.589229	0.0151732	0.932803
rs2272642	TSH	PsO	A	G	A	G	0.0442	0.0079	2.096e-08	-0.0201375	0.864	0.836173	0.0202899	0.320959
rs2284736	TSH	PsO	G	A	G	A	-0.0436	0.0064	1.06e-11	0.0143519	0.5472	0.39141	0.0153641	0.350241
rs2439301	TSH	PsO	A	G	A	G	-0.0587	0.0076	8.153e-15	0.00821602	0.2404	0.273371	0.0168625	0.62609
rs28502438	TSH	PsO	T	C	T	C	0.0338	0.0061	3.699e-08	-0.013026	0.772	0.647121	0.0156299	0.404615
rs30227	TSH	PsO	C	T	C	T	0.0468	0.0063	7.586e-14	-0.0174307	0.3755	0.36731	0.0154655	0.259713
rs334725	TSH	PsO	G	A	G	A	-0.1737	0.0147	2.445e-32	0.0367298	0.07601	0.020529	0.0536556	0.493629
rs398745	TSH	PsO	A	C	A	C	-0.052	0.0062	3.97e-17	-0.013292	0.5192	0.622696	0.0154631	0.390013
rs4445669	TSH	PsO	T	C	T	C	-0.0397	0.0061	5.758e-11	0.000203982	0.6213	0.449828	0.0150284	0.989171
rs4804413	TSH	PsO	C	T	C	T	-0.0532	0.0062	8.635e-18	-0.0073874	0.6346	0.600621	0.0152871	0.628924
rs4933466	TSH	PsO	A	G	A	G	0.0395	0.0063	5.134e-10	-0.0073813	0.5513	0.570846	0.0152163	0.62761
rs59381142	TSH	PsO	G	A	G	A	0.058	0.0076	1.696e-14	0.01121	0.7816	0.815353	0.0192721	0.560788
rs7329958	TSH	PsO	T	C	T	C	-0.0439	0.0065	1.133e-11	0.00913808	0.2683	0.344791	0.0157325	0.561348
rs744103	TSH	PsO	T	A	T	A	-0.0919	0.0069	6.727e-41	-0.013279	0.3727	0.321817	0.0160452	0.407895
rs7529705	TSH	PsO	G	A	G	A	-0.0531	0.0064	1.393e-16	0.00500722	0.6561	0.661146	0.0157617	0.750725
rs8015085	TSH	PsO	G	A	G	A	-0.0671	0.0077	2.445e-18	0.00952903	0.7903	0.823431	0.0196013	0.626865
rs9298749	TSH	PsO	A	C	A	C	-0.0393	0.0064	8.797e-10	-0.00593282	0.473	0.532679	0.0150651	0.693721
rs9497965	TSH	PsO	C	T	C	T	-0.0444	0.0062	9.811e-13	0.0171767	0.6218	0.667504	0.0158859	0.279584
