# Supplementary material for: Causality between thyroid disease and psoriasis: Bidirectional Mendelian randomization analysis
Source: Medicine (Baltimore). 2025 Sep 5;104(36):e43426. doi: 10.1097/MD.0000000000043426 (PMC12419343; doi:10.1097/MD.0000000000043426)
Supplement: Supplementary file 3 [file medi-104-e43426-s003.xlsx]

## Sheet: F
PsO		PV		PsA		Hyperthyroidism		Hypothyroidism		FT4		TSH		HT		GD
SNP	F	SNP	F	SNP	F	SNP	F	SNP	F	SNP	F	SNP	F	SNP	F	SNP	F
rs7542079	2024.51	rs12653520	29118	rs847	7028.81	rs6679677	8028.58	rs6679677	10766	rs2235544	691.754	rs7529705	91.9392	rs78765971	4559.09	rs6679677	13318.9
rs80174646	1678.99	rs3115628	32220.1	rs2546890	11212.1	rs3087243	9194.68	rs2988277	591.136	rs951366	44.4258	rs10917469	256.364	rs6679677	8363.06	rs1977710	4885.39
rs10193310	2934.07	rs17188113	18309	rs4921493	6322.81	rs758778	14540.6	rs2234167	512.078	rs4954192	54.2731	rs334725	307.142	rs34636506	3384.49	rs12612769	3311.68
rs78456138	1720.59	rs28895006	297845	rs115174302	12766.5	rs385863	4139.96	rs926103	796.412	rs6785807	52.2117	rs17020122	192.624	rs11889341	2307.3	rs231779	12990.7
rs847	3310.62	rs33980500	29172.8	rs9461693	95332.1	rs1794280	25777.3	rs78765971	6235.06	rs6855450	68.2373	rs13015993	232.213	rs73192661	2010.66	rs6780858	6179.72
rs74817271	3887.84	rs6968055	21802	rs9265889	61609.5	rs2856821	5187.15	rs12117927	805.994	rs10946313	73.6993	rs1663070	68.3885	rs1993945	3612.53	rs13136820	3593.66
rs139298380	3243.89			rs2523560	15544.4	rs9258222	4130.98	rs114285740	609.338	rs9356988	89.4272	rs28502438	29.0347	rs9357119	4262.13	rs9260041	23183.7
rs6556423	7283.72			rs115625939	4517.9	rs28375776	6120.98	rs10917477	798.539	rs73405691	34.2689	rs59381142	82.9753	rs3997998	2933.4	rs7741597	5617.49
rs13153019	1980.96			rs674451	6351.56	rs604912	3308.26	rs7574865	2755.03	rs17185536	107.448	rs11732089	294.482	rs9271365	12913.7	rs6936707	6749.43
rs1611704	11388.8			rs181316459	8322.73	rs2160215	14312.6	rs1534430	1490.99	rs67583169	118.925	rs2359775	214.797	rs7754251	1932.43	rs13210649	4184.43
rs13210419	73453.9			rs8904	6081.65	rs4338740	5200.14	rs11420448	860.017	rs10119187	54.5087	rs2127387	695.819	rs7030280	6387.03	rs7746061	7213.81
rs62396280	2593.2			rs144651842	5796.57	rs58722186	3615.31	rs3087243	4221.52	rs10739496	147.713	rs12364	47.4099	rs2110451	1856.89	rs9357156	33793.4
rs805285	2344.78			rs28998802	6982.18	rs6131010	3238.41	rs2111485	1357.54	rs10818937	53.6662	rs744103	286.115	rs11611029	1740.06	rs9273410	22236.9
rs9273060	18.705			rs11085727	5701.68			rs11675342	1604.67	rs4842131	390.109	rs11755845	121.632	rs3184504	5660.38	rs7754251	3979.82
rs3129207	1924.32							rs13090803	871.606	rs72783371	59.8819	rs9497965	66.9727	rs757024	1680.57	rs860262	4244.52
rs4713637	2020.51							rs73192661	2274.32	rs11039355	43.4355	rs1079418	298.814			rs2466028	4492.37
rs33980500	4290.08							rs307558	743.465	rs4149056	39.8006	rs2272642	33.1477			rs10821944	4743.99
rs674451	3551.95							rs4835534	2196.56	rs225014	100.853	rs2439301	90.9283			rs61850863	4719.67
rs9346778	1585.16							rs7441808	802.586	rs11626434	115.048	rs10957494	56.4191			rs4409785	4693.89
rs181316459	6028.06							rs187707293	634.915	rs12907106	59.3771	rs118039499	37.6366			rs61226717	5051.49
rs60600003	2121.73							rs3775291	709.387	rs8063103	51.3557	rs10814915	63.5641			rs28414437	19239.9
rs16903065	1680.59							rs13109179	855.233	rs11078333	82.7599	rs9298749	55.6094			rs11643872	13062.8
rs2664280	1729.24							rs1479565	1958.74	rs113107469	83.1009	rs8176645	91.184			rs17689159	5163.02
rs1250566	1723.6							rs434294	838.187	rs56069042	31.3751	rs11255790	37.9122			rs1569723	5124.33
rs76741620	1764.89							rs1432806	625.35			rs4933466	55.7481			rs34544259	4410.43
rs653169	1691.53							rs244685	971.546			rs10748781	67.6657			rs5751536	10199.4
rs7310615	1694.52							rs10075764	562.996			rs12284404	91.647			rs5912815	7447.53
rs8904	3381.8							rs9264277	1400.25			rs4445669	53.562
rs2021511	2020.1							rs28418426	7354.37			rs7329958	54.6472
rs144651842	2227.87							rs7742626	757.496			rs398745	97.5549
rs28998802	3945.59							rs1065386	2885.71			rs1003150	58.4544
rs34536443	1667.39							rs881858	685.089			rs2284736	68.0442
rs2769979	2052.79							rs6908626	2426.03			rs12893151	82.8643
								rs2247314	1429.12			rs8015085	107.855
								rs9271365	12884			rs17477923	140.903
								rs9273371	802.143			rs13329353	122.654
								rs9277559	3238.56			rs1045476	80.741
								rs1364450	711.468			rs30227	74.2057
								rs9497965	1360.61			rs17767491	213.696
								rs1079418	686.396			rs199461	71.5312
								rs141232332	10479.7			rs1157994	41.1424
								rs2921053	713.393			rs1042673	104.217
								rs853305	1068.99			rs11654194	62.8965
								rs2445608	708.36			rs4804413	94.846
								rs7030280	6809.25			rs1203944	75.0489
								rs911760	1062.03
								rs10126000	822.029
								rs12379417	605.101
								rs3118469	1103.36
								rs71508903	1193.99
								rs4529854	970.294
								rs736374	1335.3
								rs61877856	563.655
								rs4409785	1149.07
								rs11171710	988.915
								rs7488011	2093.16
								rs3184504	5539.39
								rs12582330	717.107
								rs7990020	677.945
								rs9511151	1579.83
								rs11406335	649.011
								rs79490353	778.277
								rs2114702	787.599
								rs12593201	1480.16
								rs142997491	625.24
								rs61759532	1032.12
								rs9902341	751.785
								rs7223956	617.502
								rs11875260	662.743
								rs34536443	1201.8
								rs10424978	1158.81
								rs12984428	818.381
								rs2412976	832.311
								rs229528	1678.89
								rs5912815	523.526
