# Supplementary material for: Causality between thyroid disease and psoriasis: Bidirectional Mendelian randomization analysis
Source: Medicine (Baltimore). 2025 Sep 5;104(36):e43426. doi: 10.1097/MD.0000000000043426 (PMC12419343; doi:10.1097/MD.0000000000043426)
Supplement: Supplementary file 5 [file medi-104-e43426-s005.xlsx]

## Sheet: 1
exposure	outcome	method	Primary MR analysis			Second MR analysis			Final MR analysis
			nsnp	pval	OR(95%CI)	nsnp	pval	OR(95%CI)	nsnp	pval	OR(95%CI)
PsO	Hyperthyroidism	IVW	30	0.592939	0.962 (0.834 ,1.110)	27	0.230893	1.066 (0.960 ,1.184)	23	0.0320524	1.100 (1.008 ,1.201)
PsO	Hyperthyroidism	MR Egger	30	0.934266	0.989 (0.764 ,1.280)	27	0.0282555	1.370 (1.051 ,1.786)	23	0.0650912	1.264 (0.998 ,1.599)
PsO	Hyperthyroidism	Weighted median	30	0.723426	1.023 (0.900 ,1.163)	27	0.342046	1.057 (0.942 ,1.187)	23	0.255516	1.064 (0.956 ,1.184)
PsO	Hypothyroidism	IVW	29	0.776919	0.986 (0.893 ,1.088)	19	0.784823	0.993 (0.946 ,1.043)	19	0.784823	0.993 (0.946 ,1.043)
PsO	Hypothyroidism	MR Egger	29	0.772172	1.026 (0.863 ,1.220)	19	0.396463	1.066 (0.923 ,1.232)	19	0.396463	1.066 (0.923 ,1.232)
PsO	Hypothyroidism	Weighted median	29	0.174528	0.962 (0.910 ,1.017)	19	0.484932	0.980 (0.925 ,1.038)	19	0.484932	0.980 (0.925 ,1.038)
PsO	FT4	IVW	21	0.935023	0.999 (0.966 ,1.033)	21	0.935023	0.999 (0.966 ,1.033)	21	0.935023	0.999 (0.966 ,1.033)
PsO	FT4	MR Egger	21	0.638944	0.974 (0.875 ,1.084)	21	0.638944	0.974 (0.875 ,1.084)	21	0.638944	0.974 (0.875 ,1.084)
PsO	FT4	Weighted median	21	0.297201	1.022 (0.981 ,1.064)	21	0.328839	1.022 (0.979 ,1.067)	21	0.328839	1.022 (0.979 ,1.067)
PsO	TSH	IVW	21	0.216584	1.018 (0.990 ,1.046)	21	0.216584	1.018 (0.990 ,1.046)	21	0.216584	1.018 (0.990 ,1.046)
PsO	TSH	MR Egger	21	0.649852	1.021 (0.935 ,1.116)	21	0.649852	1.021 (0.935 ,1.116)	21	0.649852	1.021 (0.935 ,1.116)
PsO	TSH	Weighted median	21	0.28726	1.021 (0.983 ,1.061)	21	0.27738	1.021 (0.983 ,1.060)	21	0.27738	1.021 (0.983 ,1.060)
PsO	GD	IVW	30	0.82971	1.021 (0.845 ,1.234)	25	0.170006	1.067 (0.973 ,1.170)	25	0.170006	1.067 (0.973 ,1.170)
PsO	GD	MR Egger	30	0.367203	1.188 (0.822 ,1.716)	25	0.12552	1.201 (0.958 ,1.506)	25	0.12552	1.201 (0.958 ,1.506)
PsO	GD	Weighted median	30	0.694328	0.975 (0.859 ,1.106)	25	0.549373	1.039 (0.917 ,1.177)	25	0.549373	1.039 (0.917 ,1.177)
PsO	HT	IVW	29	0.643345	0.977 (0.887 ,1.077)	26	0.234519	0.964 (0.907 ,1.024)	23	0.75986	1.009 (0.951 ,1.071)
PsO	HT	MR Egger	29	0.956068	1.005 (0.840 ,1.203)	26	0.172425	0.924 (0.827 ,1.032)	23	0.405427	0.924 (0.769 ,1.109)
PsO	HT	Weighted median	29	0.0381296	0.926 (0.861 ,0.996)	26	0.026948	0.924 (0.861 ,0.991)	23	0.741302	1.015 (0.928 ,1.110)
PsA	Hyperthyroidism	IVW	14	0.148072	0.926 (0.835 ,1.028)	12	0.94329	0.997 (0.911 ,1.091)	12	0.94329	0.997 (0.911 ,1.091)
PsA	Hyperthyroidism	MR Egger	14	0.000648577	0.695 (0.595 ,0.813)	12	0.0325819	0.739 (0.581 ,0.939)	12	0.0325819	0.739 (0.581 ,0.939)
PsA	Hyperthyroidism	Weighted median	14	0.00065222	0.841 (0.761 ,0.929)	12	0.572747	1.029 (0.931 ,1.139)	12	0.572747	1.029 (0.931 ,1.139)
PsA	Hypothyroidism	IVW	13	0.293486	0.954 (0.875 ,1.041)	10	0.112936	0.964 (0.921 ,1.009)	10	0.112936	0.964 (0.921 ,1.009)
PsA	Hypothyroidism	MR Egger	13	0.0908817	0.844 (0.705 ,1.010)	10	0.984901	0.998 (0.849 ,1.174)	10	0.984901	0.998 (0.849 ,1.174)
PsA	Hypothyroidism	Weighted median	13	2.97447e-06	0.902 (0.864 ,0.942)	10	0.876466	0.996 (0.948 ,1.047)	10	0.876466	0.996 (0.948 ,1.047)
PsA	FT4	IVW	7	0.202997	0.975 (0.937 ,1.014)	7	0.202997	0.975 (0.937 ,1.014)	7	0.202997	0.975 (0.937 ,1.014)
PsA	FT4	MR Egger	7	0.0563748	0.712 (0.544 ,0.932)	7	0.0563748	0.712 (0.544 ,0.932)	7	0.0563748	0.712 (0.544 ,0.932)
PsA	FT4	Weighted median	7	0.16533	0.971 (0.931 ,1.012)	7	0.171645	0.971 (0.931 ,1.013)	7	0.171645	0.971 (0.931 ,1.013)
PsA	TSH	IVW	7	0.0567417	1.020 (0.999 ,1.041)	7	0.0567417	1.020 (0.999 ,1.041)	7	0.0567417	1.020 (0.999 ,1.041)
PsA	TSH	MR Egger	7	0.513938	0.916 (0.718 ,1.170)	7	0.513938	0.916 (0.718 ,1.170)	7	0.513938	0.916 (0.718 ,1.170)
PsA	TSH	Weighted median	7	0.502797	1.012 (0.978 ,1.046)	7	0.518377	1.012 (0.977 ,1.047)	7	0.518377	1.012 (0.977 ,1.047)
PsA	GD	IVW	14	0.171859	0.925 (0.827 ,1.035)	12	0.602345	1.024 (0.936 ,1.120)	12	0.602345	1.024 (0.936 ,1.120)
PsA	GD	MR Egger	14	0.00057415	0.667 (0.562 ,0.791)	12	0.0482724	0.753 (0.588 ,0.964)	12	0.0482724	0.753 (0.588 ,0.964)
PsA	GD	Weighted median	14	0.396543	0.955 (0.858 ,1.062)	12	0.601718	1.027 (0.929 ,1.135)	12	0.601718	1.027 (0.929 ,1.135)
PsA	HT	IVW	13	0.148398	0.959 (0.906 ,1.015)	11	0.336074	0.980 (0.940 ,1.021)	11	0.336074	0.980 (0.940 ,1.021)
PsA	HT	MR Egger	13	0.0618899	0.884 (0.787 ,0.993)	11	0.650271	0.969 (0.851 ,1.104)	11	0.650271	0.969 (0.851 ,1.104)
PsA	HT	Weighted median	13	0.0738679	0.949 (0.896 ,1.005)	11	0.523099	0.980 (0.920 ,1.043)	11	0.523099	0.980 (0.920 ,1.043)
PV	Hyperthyroidism	IVW	6	0.608088	0.980 (0.908 ,1.058)	5	0.0396434	1.053 (1.002 ,1.106)	5	0.0396434	1.053 (1.002 ,1.106)
PV	Hyperthyroidism	MR Egger	6	0.0899736	0.852 (0.739 ,0.981)	5	0.212706	1.404 (0.921 ,2.140)	5	0.212706	1.404 (0.921 ,2.140)
PV	Hyperthyroidism	Weighted median	6	0.706303	0.986 (0.916 ,1.061)	5	0.41049	1.033 (0.956 ,1.116)	5	0.41049	1.033 (0.956 ,1.116)
PV	Hypothyroidism	IVW	6	0.0245943	0.977 (0.957 ,0.997)	6	0.0245943	0.977 (0.957 ,0.997)	6	0.0245943	0.977 (0.957 ,0.997)
PV	Hypothyroidism	MR Egger	6	0.97574	0.999 (0.951 ,1.050)	6	0.97574	0.999 (0.951 ,1.050)	6	0.97574	0.999 (0.951 ,1.050)
PV	Hypothyroidism	Weighted median	6	0.0585136	0.976 (0.952 ,1.001)	6	0.0671814	0.976 (0.951 ,1.002)	6	0.0671814	0.976 (0.951 ,1.002)
PV	FT4	IVW	3	0.838998	0.998 (0.977 ,1.019)	3	0.838998	0.998 (0.977 ,1.019)	3	0.838998	0.998 (0.977 ,1.019)
PV	FT4	MR Egger	3	0.485508	1.070 (0.943 ,1.213)	3	0.485508	1.070 (0.943 ,1.213)	3	0.485508	1.070 (0.943 ,1.213)
PV	FT4	Weighted median	3	0.805706	0.996 (0.964 ,1.029)	3	0.806556	0.996 (0.963 ,1.029)	3	0.806556	0.996 (0.963 ,1.029)
PV	TSH	IVW	3	0.0843308	0.978 (0.953 ,1.003)	3	0.0843308	0.978 (0.953 ,1.003)	3	0.0843308	0.978 (0.953 ,1.003)
PV	TSH	MR Egger	3	0.43188	0.923 (0.812 ,1.048)	3	0.43188	0.923 (0.812 ,1.048)	3	0.43188	0.923 (0.812 ,1.048)
PV	TSH	Weighted median	3	0.180079	0.979 (0.948 ,1.010)	3	0.189266	0.979 (0.948 ,1.011)	3	0.189266	0.979 (0.948 ,1.011)
PV	GD	IVW	6	0.545116	1.029 (0.937 ,1.130)	5	0.00189237	1.113 (1.040 ,1.191)	5	0.00189237	1.113 (1.040 ,1.191)
PV	GD	MR Egger	6	0.113209	0.848 (0.722 ,0.995)	5	0.504924	1.251 (0.700 ,2.235)	5	0.504924	1.251 (0.700 ,2.235)
PV	GD	Weighted median	6	0.83978	1.008 (0.931 ,1.092)	5	0.0149653	1.112 (1.021 ,1.212)	5	0.0149653	1.112 (1.021 ,1.212)
PV	HT	IVW	6	0.441097	0.972 (0.906 ,1.044)	4	0.368607	1.013 (0.985 ,1.041)	4	0.368607	1.013 (0.985 ,1.041)
PV	HT	MR Egger	6	0.654233	1.043 (0.878 ,1.239)	4	0.821591	1.011 (0.930 ,1.100)	4	0.821591	1.011 (0.930 ,1.100)
PV	HT	Weighted median	6	0.944912	1.002 (0.957 ,1.049)	4	0.642683	1.010 (0.968 ,1.054)	4	0.642683	1.010 (0.968 ,1.054)
Hyperthyroidism	PsO	IVW	11	0.844287	0.991 (0.908 ,1.082)	9	0.615326	1.020 (0.945 ,1.100)	9	0.615326	1.020 (0.945 ,1.100)
Hyperthyroidism	PsO	MR Egger	11	0.104376	0.842 (0.699 ,1.015)	9	0.760173	0.960 (0.745 ,1.236)	9	0.760173	0.960 (0.745 ,1.236)
Hyperthyroidism	PsO	Weighted median	11	0.173059	1.058 (0.975 ,1.149)	9	0.0922276	1.069 (0.989 ,1.155)	9	0.107219	1.069 (0.986 ,1.159)
Hyperthyroidism	PsA	IVW	11	0.928584	1.006 (0.884 ,1.144)	9	0.189037	0.938 (0.852 ,1.032)	9	0.189037	0.938 (0.852 ,1.032)
Hyperthyroidism	PsA	MR Egger	11	0.272639	0.840 (0.627 ,1.125)	9	0.0535754	0.795 (0.655 ,0.965)	9	0.0535754	0.795 (0.655 ,0.965)
Hyperthyroidism	PsA	Weighted median	11	0.0432037	0.887 (0.789 ,0.996)	9	0.0276299	0.876 (0.779 ,0.986)	9	0.0281964	0.876 (0.779 ,0.986)
Hyperthyroidism	PV	IVW	11	0.918211	0.992 (0.851 ,1.157)	11	0.918211	0.992 (0.851 ,1.157)	11	0.918211	0.992 (0.851 ,1.157)
Hyperthyroidism	PV	MR Egger	11	0.888895	0.971 (0.649 ,1.453)	11	0.888895	0.971 (0.649 ,1.453)	11	0.888895	0.971 (0.649 ,1.453)
Hyperthyroidism	PV	Weighted median	11	0.384091	0.905 (0.723 ,1.133)	11	0.378056	0.905 (0.725 ,1.130)	11	0.371859	0.905 (0.727 ,1.127)
Hypothyroidism	PsO	IVW	63	0.0103271	1.105 (1.024 ,1.193)	57	0.0118575	1.081 (1.017 ,1.149)	53	0.0380076	1.059 (1.003 ,1.118)
Hypothyroidism	PsO	MR Egger	63	0.834563	0.983 (0.833 ,1.158)	57	0.642204	1.034 (0.897 ,1.193)	53	0.808728	1.016 (0.896 ,1.151)
Hypothyroidism	PsO	Weighted median	63	0.075447	1.072 (0.993 ,1.157)	57	0.0713145	1.073 (0.994 ,1.159)	53	0.0654641	1.072 (0.996 ,1.155)
Hypothyroidism	PsA	IVW	63	0.000187201	1.220 (1.099 ,1.354)	60	5.78245e-06	1.227 (1.123 ,1.341)	57	2.39598e-05	1.184 (1.095 ,1.280)
Hypothyroidism	PsA	MR Egger	63	0.620698	1.059 (0.845 ,1.327)	60	0.217625	1.139 (0.928 ,1.397)	57	0.141496	1.147 (0.958 ,1.373)
Hypothyroidism	PsA	Weighted median	63	0.00706091	1.173 (1.045 ,1.318)	60	0.000819142	1.242 (1.094 ,1.409)	57	0.000935573	1.234 (1.090 ,1.398)
Hypothyroidism	PV	IVW	63	0.406467	1.081 (0.899 ,1.300)	62	0.515853	1.058 (0.892 ,1.255)	62	0.515853	1.058 (0.892 ,1.255)
Hypothyroidism	PV	MR Egger	63	0.671348	0.916 (0.613 ,1.370)	62	0.46393	0.870 (0.601 ,1.260)	62	0.46393	0.870 (0.601 ,1.260)
Hypothyroidism	PV	Weighted median	63	0.883377	1.020 (0.785 ,1.324)	62	0.891709	1.018 (0.787 ,1.316)	62	0.892515	1.018 (0.786 ,1.319)
FT4	PsO	IVW	21	0.21572	0.920 (0.807 ,1.050)	21	0.21572	0.920 (0.807 ,1.050)	21	0.21572	0.920 (0.807 ,1.050)
FT4	PsO	MR Egger	21	0.611443	1.085 (0.795 ,1.481)	21	0.611443	1.085 (0.795 ,1.481)	21	0.611443	1.085 (0.795 ,1.481)
FT4	PsO	Weighted median	21	0.642786	0.965 (0.830 ,1.122)	21	0.654372	0.965 (0.825 ,1.128)	21	0.646931	0.965 (0.828 ,1.124)
FT4	PsA	IVW	21	0.571186	0.944 (0.772 ,1.153)	21	0.571186	0.944 (0.772 ,1.153)	21	0.571186	0.944 (0.772 ,1.153)
FT4	PsA	MR Egger	21	0.969329	0.990 (0.607 ,1.615)	21	0.969329	0.990 (0.607 ,1.615)	21	0.969329	0.990 (0.607 ,1.615)
FT4	PsA	Weighted median	21	0.72316	1.051 (0.797 ,1.387)	21	0.715883	1.051 (0.803 ,1.377)	21	0.71125	1.051 (0.807 ,1.370)
FT4	PV	IVW	21	0.107173	0.694 (0.445 ,1.082)	21	0.107173	0.694 (0.445 ,1.082)	21	0.107173	0.694 (0.445 ,1.082)
FT4	PV	MR Egger	21	0.640953	1.286 (0.454 ,3.645)	21	0.640953	1.286 (0.454 ,3.645)	21	0.640953	1.286 (0.454 ,3.645)
FT4	PV	Weighted median	21	0.250911	0.708 (0.392 ,1.277)	21	0.227292	0.708 (0.404 ,1.241)	21	0.241489	0.708 (0.397 ,1.262)
TSH	PsO	IVW	41	0.770592	1.015 (0.916 ,1.126)	40	0.852262	0.993 (0.923 ,1.068)	40	0.852262	0.993 (0.923 ,1.068)
TSH	PsO	MR Egger	41	0.871664	1.023 (0.778 ,1.345)	40	0.653473	1.050 (0.851 ,1.295)	40	0.653473	1.050 (0.851 ,1.295)
TSH	PsO	Weighted median	41	0.982314	0.999 (0.881 ,1.132)	40	0.977363	0.998 (0.883 ,1.128)	40	0.977543	0.998 (0.883 ,1.129)
TSH	PsA	IVW	41	0.956913	0.996 (0.871 ,1.139)	41	0.956913	0.996 (0.871 ,1.139)	41	0.956913	0.996 (0.871 ,1.139)
TSH	PsA	MR Egger	41	0.637858	1.090 (0.764 ,1.555)	41	0.637858	1.090 (0.764 ,1.555)	41	0.637858	1.090 (0.764 ,1.555)
TSH	PsA	Weighted median	41	0.470228	1.076 (0.881 ,1.315)	41	0.457544	1.076 (0.886 ,1.307)	41	0.488203	1.076 (0.874 ,1.326)
TSH	PV	IVW	41	0.071199	0.743 (0.539 ,1.026)	41	0.071199	0.743 (0.539 ,1.026)	41	0.071199	0.743 (0.539 ,1.026)
TSH	PV	MR Egger	41	0.337694	0.655 (0.279 ,1.538)	41	0.337694	0.655 (0.279 ,1.538)	41	0.337694	0.655 (0.279 ,1.538)
TSH	PV	Weighted median	41	0.203078	0.748 (0.479 ,1.169)	41	0.199829	0.748 (0.480 ,1.166)	41	0.168774	0.748 (0.495 ,1.131)
GD	PsO	IVW	22	0.242511	1.041 (0.973 ,1.112)	19	0.647553	0.989 (0.942 ,1.038)	19	0.647553	0.989 (0.942 ,1.038)
GD	PsO	MR Egger	22	0.196821	1.135 (0.942 ,1.367)	19	0.796054	0.981 (0.850 ,1.133)	19	0.796054	0.981 (0.850 ,1.133)
GD	PsO	Weighted median	22	0.193087	1.042 (0.979 ,1.109)	19	0.893404	1.004 (0.945 ,1.067)	19	0.893404	1.004 (0.945 ,1.067)
GD	PsA	IVW	22	0.317886	1.057 (0.948 ,1.180)	20	0.900723	0.994 (0.911 ,1.085)	18	0.381936	0.966 (0.895 ,1.044)
GD	PsA	MR Egger	22	0.382553	1.152 (0.845 ,1.570)	20	0.968366	0.995 (0.771 ,1.284)	18	0.255978	0.866 (0.682 ,1.100)
GD	PsA	Weighted median	22	0.8863	0.992 (0.894 ,1.102)	20	0.671412	0.979 (0.886 ,1.081)	18	0.321099	0.951 (0.860 ,1.051)
GD	PV	IVW	22	0.577483	1.048 (0.889 ,1.235)	22	0.577483	1.048 (0.889 ,1.235)	22	0.577483	1.048 (0.889 ,1.235)
GD	PV	MR Egger	22	0.519995	1.169 (0.733 ,1.863)	22	0.519995	1.169 (0.733 ,1.863)	22	0.519995	1.169 (0.733 ,1.863)
GD	PV	Weighted median	22	0.944003	1.007 (0.831 ,1.220)	22	0.94334	1.007 (0.833 ,1.217)	22	0.94334	1.007 (0.833 ,1.217)
HT	PsO	IVW	10	0.227351	1.115 (0.934 ,1.331)	7	0.0402551	1.076 (1.003 ,1.155)	7	0.0402551	1.076 (1.003 ,1.155)
HT	PsO	MR Egger	10	0.49859	0.847 (0.536 ,1.340)	7	0.797262	0.975 (0.813 ,1.169)	7	0.797262	0.975 (0.813 ,1.169)
HT	PsO	Weighted median	10	0.198826	1.067 (0.967 ,1.177)	7	0.158735	1.073 (0.973 ,1.183)	7	0.158735	1.073 (0.973 ,1.183)
HT	PsA	IVW	11	0.0123892	1.170 (1.035 ,1.324)	11	0.0123892	1.170 (1.035 ,1.324)	11	0.0123892	1.170 (1.035 ,1.324)
HT	PsA	MR Egger	11	0.728207	0.942 (0.681 ,1.304)	11	0.728207	0.942 (0.681 ,1.304)	11	0.728207	0.942 (0.681 ,1.304)
HT	PsA	Weighted median	11	0.00123253	1.278 (1.101 ,1.483)	11	0.00095553	1.278 (1.105 ,1.479)	11	0.00095553	1.278 (1.105 ,1.479)
HT	PV	IVW	11	0.57672	1.136 (0.727 ,1.774)	9	0.524063	1.087 (0.841 ,1.406)	9	0.524063	1.087 (0.841 ,1.406)
HT	PV	MR Egger	11	0.457064	0.615 (0.180 ,2.098)	9	0.223122	0.670 (0.372 ,1.206)	9	0.223122	0.670 (0.372 ,1.206)
HT	PV	Weighted median	11	0.553173	1.101 (0.801 ,1.512)	9	0.551584	1.099 (0.805 ,1.501)	9	0.551584	1.099 (0.805 ,1.501)
